# Supplementary material for: Molecular evolution of umami/sweet taste receptor genes in reptiles
Source: PeerJ. 2018 Aug 24;6:e5570. doi: 10.7717/peerj.5570 (PMC6110252; doi:10.7717/peerj.5570)
Supplement: Supplemental Information 3 — Tas1r1 of spiny softshell turtle is omitted due to the large numbers of “N” containing in it. [file peerj-06-5570-s003.txt]

Raw Data for the Tas1r genes identified in this study. Due to the large numbers of "N" containing in Tas1r1 of spiny softshell turtle, this sequence is omitted.


>Japanese gecko Tas1r1
NNNNNNNNNNNNNNNNNNNNNNNNNNNNNNNNNNNNNNNNNNNNNNNNNNNNNNNNNNNNNNNNNNNNNNNNNNNNNNNNNNNNNNNNNNNNNNNNNNNNNNNNNNNNNNNNNNNNNNNNNNNNNNNNNNNNNNNNNNNNNNNNNNNNNNNNCAGCATGGGGAACAGGAGCAGTCACGGCTACTACCTCGCCCAGGCCATGCGGGTCAGCATTGCGGAAATCAACAACTCCAGATGCCTCCTCCCAAACGTCACGTTGGGCTATGAAATCTATGACATCTGCTCGCAGTTGACCAACCTGTATGCCACGCTCGGACTCCTGTCCCAGGGGGCCGAGGGCTGTCACAGCCATCAACACATCCCCGTTGCCGACAACTACACAGGCTACCTGCCCAAAGCGGTGGCCGTGATCGGGCCGGACAGCAGTGAGAATGCTCTGATTACAGCCAGCCTGCTGGGCATCTTCCTCATGCCAGAGATCAGCTACGAAGCCAGCAGTCCAATACTAAGCCGTAAGCGTGCCCACCCCTCCTTCCTGCGCACTATCCCCAGTGACCGCCTGCAAGCAGAGGCCTTGGTGAGACTGCTGAAGGATTTCCAGTGGACCTGGGTGGCGGCGGTGGGCAGCGACAATACCTATGGGCGCCAGGGCCTGCACACGTTGCACGAGGTGGCCATCAAGGAAGGCATCTGCTTCGCCTATCAAGGGATCATCTTCATGGAGACTAGCAGCCAGGAACTGGTGGAAAATGTGCACGCTGTACTAGCCTCCAAAACGGAGGTTGTCATCCTCTTTGCCAACAAGCGCGGCGCCACGATGTTCTTCCAGGAGGTCGTGCGGCAAAACGTAACCGGGAAGGTGTGGCTGGGCACAGAGGACTGGTCATTGTCTCGAGAAATCTGGGACATCCACGGCATTCGCAGTATTGGCACGGTGATTGGGGTGACGATCATGCAGGCGCCACTCCCAGAAATGTGGGACTTTGAGGCTGCTTCCAGGCATTCGGAGAGTCACAGACCCCAGGCCTCCTGTTTTCAGGGTTGCAACAAGACCTGCAGCCAGCTCTGTTCCCAGTTATATGTACCAGCCCTACAACCTTTACTGGAGCCATCGCCATATGACACTCAAGCAGCTTTCAATGTGTATTCTGCCATCTATGCTGTGGCACACAGTCTCCATCGCTTGCTGGGCTGCCGAACAGGGGTGTGCCGCAAGAATACCGTCTATCCCTGGCAGNNNNNNNNNNNNNNNNNNNNNNNNNNNNNNNNNNNNNNNNNNNNNNNNNNNNNNNNNNNNNNNNNNNNNNNNNNNNNNNNNNNNNNNNNNNNNNNNNNNNNNNNNNNNNNNNNNNNNNNNNNNNNNNNNNNNNNNNNNNNNNNNNNNNNNNNNNNNNNNNNNNNNNNNNNNNNNNNNNNNNNNNNNNNNNNNNNNNNNNNNNNNNNNNNNNNNGTTCCTGTCTCGGTCTGTTCCAAAGACTGTGCGGTGGGGGAACAGAAGGTACTGCAGGGGATCCATCAGTGCTGTTTCCACTGCGTCACCTGCTCTCCAGGGACCTTCCTGAACAAGAGCAATCCCTATACCTGTCAGATGTGCCAGGAAGACGAGTGGGCCCCAGCCGGAAGTGAGACCTGCTTCCCCCGAGCCACCATCTTCCTCCACTGGAGCGACCGCATCTCTCAGGCTCTGCTGTCTGCCGCCACCCTGCTCCTCGTGCTGCTGGCCGGGGCCCTGTTCGTCTTTGCCCAGAAAGCCAACACGCCTGTCGTGAGGTCCGCCGGGGGCTGGCTGTGCTTCGTCATGTTGAGCGCTCTGGCTGGTGCCAACGCCAGCCTCTACTGCTACTTTGGGGTCCCCAGCAGGTACACCTGCCTGCTGAGGACATCCATGTACACCGTCAGCTTTAACATCTGCCTGGCCTGCATGGCAGCCCGCTCCTTCCAGATCATCTTGATCTTCAAGATGGCTTCCAAGGCTCCGGGCCTGTACGAGGCCTGGAAGAATCATCACGGATGCGGCCTCTTCATAGGAGCCTGCACGGGTCTACAGGGGGCGATCTTCCTTATCTACCTGTGTGCCACCCCGCCATTTCCCCACAAGAACTACGACACGAGTGACCAAGTGACCCTCCTGGAGTGCAAAGAACGCAGCTCTGTGCTGTCTCTTTTAGGATTCGTGGGCAACGGGCTGTTGGGGATCTTCTGCTTTGTCATCAGCTACATGGGCAAAGATCTGCCCAACAGCTACAATGAGGCCAAGTGCACCACCTTCAGTCTGATTATCTACTTTGCCTCTTTAATCTCCTACTCCACCACCTTCAGCGTCTACAGGGGCAAGTACCTGCCAGCCATTCACGTCGCCTCCCTCCTCCTCCCCCTCTTCGGGATCTTTGGAGGCTACTTCGTCCCCAAGATCTATCCTCTTCAGATCTGA

>Green anole Tas1r1
ATGAGGATGGGTCTCTTTGTCCTCTTTGCTCTCTCCTTGTCCTTCACCTGTGGACAGGTGTGCTCTTCTGCCCTGAACCTGGAGGGAGACTACAGCATCGCCGGGCTCTTCCCGCTCCATCGAAGCAGCCGCGCCGGACAAGGACAGGTGGGCCGGCCACAGGTAGAGGTCTGCCTCAGGGCCCCCTCCCGCAGTGCCCACGGCTACCACCTGGTGCAGGCCATGCGCTTTGCGGTGTCCGAGGTCAACCGGGCCACCGACCTCTTGCCCAACGTCACTTTGGGCTACGAGATCTACGACGCCTGCGGCCCTTTGGCCAACCTCTACGCCACCCTGAGACTCCTGTCCGAAGCTGACCGGGCGGGCAGAGTGGCCGTCCCCGTGGCCGCCAACTACACCTTCTACCGGCCCCGGTCCCTGGCCGCCATCGGGCCCGACTCCAGCCAGGAGGCCCTCACCACCGCCATCCTCCTCGGAGCCTTCCTTGTACCGGAGGTGAGCTACGAGGCCACCAGCCCGACGTTGAGCCAGAGGCGGGATTTCCCCTTCCTGCGGACGGTGCCCAGTGACCGGCTCCAGGTGGAGGCGCTGGTGCTGCTGCTGTCGTCCTTGGGCTGGACGTGGGTGGGGCTGGTGGGCAGCGACAACGACTACGGCCGGCAGGGCCTGCGGATGCTGCAGGAGGTGGCCCCGCGGCACGGAATATGCTTCGCGTATCAAGGCTTCCTCCCGGCGAGCGGCGCGGATACCGAGCTGGTCGGGATCGTGCGGGACGTGTCGTCCTGCGGAGCCAACGTGGCCGTCGTCTTCGCCAACAAGAACAGCGCCCGGGCCTTCATGGAGGAAGCCGTCCGGCAGAACGTCACCGGGAAGGTCTGGGTGGGCACCGAGGACTGGTCGCTCTCCACCGAGGTCTGGTCCGTGGGCGGCGTCTCGGGTGTCGGGACAGTCCTCGGGGTCTCCGTCGAGCAGGCCCACCTCCCCGGGATGCAGGACTTCGAAGCCGTCTCTGCCACGTCGGAAACGGAAGACTCCCAGCCTGCGGGATGCAGCCGGACGGATGCAGCAGTGTCCCGTAACGAAGGGGAAATGTGCAGCCAGGCGTGTTCGCGCCTGCGCAGGCCGAAGTCGCTGACCGACTGGGAGATGTCGCCGCACGACATACAAGGGGCCTTTAGCGTGTATTCAGCCGTCTATGCGGTCGCCCACGGATTGCACCGCTTGCTGGGGTGCCACACGGGACCGTGCCGGAAACAGACCGTCTATCCGTGGCAGCTCCTGAGGGAAGTCCGTGAGGTGGACTTCAACCTCTCCCACCGGCGGGTCCGCTTCGACGAGAACGGGGACACCGCGGCCGGCTACGACTTGGTCCAGTGGGTCTGGGAGGGGCAGGAGTGGGGCTACCGGGTCATCGGGTCCTTCGAGCAGCCGGACCGCCTGGACCTCGACCAGGAGAAGATCCGGTGGCACACGCAGGACAACCAGGTCCCCACGTCGGTTTGCTCCAGAGACTGTGGGGCCGGGGAGCAGAAGGTCCCACAAGGCACCCACCGCTGCTGCTTCCACTGCGTGGCCTGTCTCCCGGGGACCTTCTTGAACCGAAGCGATGACCTCTACACGTGCCAGAAGTGCCGGAGGGAGGAGTGGTCCCCGTCCGGGAGCGAGTCGTGCTTCCCCCGCGAGACGGTCTTCCTGCCCTTCTCCGACCCGGTCTCTCTGGCCCTGCTGACCGCGGCCTGCTTGCTCCTCTCCTTGTTGGCCTTCACGGCGGCCCTCTTTGTCCGCCACTTGGGGACGCCGGTGGTGCGGTCGGCGGGAGGCCCCTTCTCCTTGGTCATGCTGGGCGCTTCTGACCGAGGCCACCCTCAGCGTTCTACGGCTACTTCGGCCCGTTGCTTGCTACGGATGCCGCTATACAACGTCAACTTGAGCCTGTGCCTGTCCTGCATGTTGACCCGCTCCATCCAGATCGCCCTCATCTTCAAGGCCGCCGGGGGGCTCTACGACACTTGGCGCAGGGTCAAGGGTCCGGCGCTTCTCATTGTCACCCTCACCGGACTGCAGGGGCTCATGGTCGTCATCTCCTTCGCCACCAACCATCCGACCCCGCGCCGGGATTACAGCCTTTCAGCCACGTCCATCTTCCTTCTCTGCAGCTCGGAGGAGTCCATCCCGGTGGTGGCCGGAGGAGTCTACAATGGTTTCCTGGGAGTCTTCTGCTTTGGTCTGAGCTACCTCGGCAAGGACCTGCCCAGTAGCTACTCCGAGGCCAAGTGCCTGACCTTCAGCCTCATGGTCTACTTCACCTCCTCCATCTCGTACGTCATCGCCAGTAGCGTCTACGTGGGGAGGTACCTGAGTGCCATGTACGTGGCCTCCCTCCTGGTCACCCTCGGAGGGGTCTCCACCGGGTACTTCAGCCCCAAGGTCTTCCTCATCCTCTTCCGCCCCGAGCTCAACACCAACCAGCACTTCCAAATGTCCATCCAGAGCTACACCAAGAGGATCAACGCTGGAGATTGA

>Saltwater crocodile Tas1r1
ATGCGCGCCGTGCTGCTGCTCCTGCTGCTGCTCGTGGCGTCGCGCTGTCGGGCGCCGCATTGCCCCGCCCGGTTCACGCGCCGCGGCCACTACACCGTGGCGGGGCTGTTCCAGATCCACGTTGCGCCCGCCGCCGCGGCCCGGCCAGTTGACACTTTGAGCAGCCATGACTACCAACTTTTCCGAACCATGCGATTTACCATTGAAGAGATAAACAATTCCAGCAGCCTCCTCCCCAACATCACTTTGGGCTACGAGATCTATGATGCATGCTCAGAGTCTGCCAACATGTATGCAACACTGGGTGTCCTCGCCCAGAACATGCGGCGCCGTGTGGAGATGATCAGCAACTTTTCACACTACCAGCCCAGGGCTCTGGCTGTGATTGGGCCACACAGCAGCGGTTTTGCCCTCACATCTGCAGCTATACTGAGCATTTTCCTCATGCCAGAGATTAGTTACGAAGCCTCCACAGAGATACTGAGCTTGAAGCATACCTACCCCTCATTTCTACGTACCATCCCCAGCGACAGTGTCCAGGTGGAAGCCATGGTGTTTTTAATGGAGGATTTCAGGTGGAACTGGGTTGCCATGGTTGGCAGTGATACTGACTATGGTAGGAAGGGGATGCAGACCTTGTACAAGGCAATGACTAAGCGTGACATCTGTGTTGCCTACCGAGGACTCATCCCTGCAAACAAGAATGCCAGCAGCCTAGAACTGAAGAAGATGGTTAGAGATATTGTAGGCACCAAAGTCAACGTCACAATCATCTTCTCTGACAGACGCAGTGCCAGGGTCTTCTTTGAAGTAGTAGTTCAGGAGAATGTGACAGGAAAAGTCTGGGTGGGTACGGAGAACTGGTTGCTAGCCCCACTGGTCTCAGATGTCCCTGGCATCTACCAGGTTGGTACAGTGATTGGAATGTCAGTCAAGGATGGCCAGTTTGCAGGAATGCGGGCCAGTGAAAATACCCAGCCAGCTGCATGTGCCTCTGATCTGGGGGCTAAGTGGTGGGATACTGGGAGCAATAATCACCTTAACATCAGTGATACTGGCCCAAGCTGCAATCAGCTATGCACACAGTGCCACTTGCTCCCTCCTACGTCTGACCCTCGGGCTATGAAGTCCTCCTACAATGTGTACTCAGCAGTGTATGCTGTGGCTCATGGCCTGCACAGCCTACTGGGCTGCAACTCGGGAGCATGCCGCAAGGACGAAGTCTACCCTTGGCAGCTCCTGCAAAAAATCAAGCAAGTGAATTTCAGCCTGCACAAGAACTGGGTATACTTTGATGACAACGGGGATCCCATAACTGGCTATGACCTTATCATGTGGAAGTGGACTGGCTCAGCCTGGTCTTTTGATACCATTGGATCTTTCAGTCGCAACCCCAACAGGCTGAGCATTGATTGGGACAGAATTGTATGGCACACTGAGGACAATCAGGTTCCTGCCTCCATATGTTCCAAGCCTTGTGAAAGAGGAGAGAAGAGGACACAAGTGGGGATTCACCGCTGCTGCTTCGACTGTGAGGCCTGCCCAGCAGGAACTTTCCTCAACAGGAGTGACCTCTACACATGCCAGTCCTGTAAGAAAAGTCAGTGGGCCCCAGTGCATAGTGAAACCTGCTTTGAGCGGCATATTGAGTTCCTGTCCTGGGCTGAGCCTGTTTCCTGGGCACTGCTGACAGCCATCACCCTCTTGATGCTGCTCCTGATGAGCACAGCCATCATCTTTGCACTGAACACCACCACACCTGTGGTCAAATCTGCTGGTGGCAAGATGTGCTTCCTCATGCTTGGTGCTCTGGCCTGTGCCAGCAGCAGCCTCTACTGCCACTTTGGCAAACCCAGCTGGCTAACATGCCAGCTGCGCCTGCCAGTATTCTCCATCAGCTTCTCCATCTGCCTTTCTTGCATGGCTGTCCGTTCTTTCCAGATAGTCTGCATCTTCAAGCTGGCTGCCAAGTGGCCTGCCCTCTATGAGACTTGGATGAGACACAATGGGCCCAACCTGTTCATTGGAGCTAGCACAGCTGTCCAAGTGATGTTGAGCCTGGCTTTGCTTGTGACCAACCCCTCAGTACCTCACAAGGACTATGAGAGGGTTGCAGAAGTCATCCTTTTTGAATGCTCCCAGGAGAACTCTGTGCTTGTCATGTTCGCAGTGTTCTACAATGTGCTGCTCAGTGTCTGTTGCTTTGTCTTCAGCTACATGGGGACAGACCTGCCTAAGAACTATAGCGAAGCCAAATGCATCACCTTCAGCCTGCTCATCTATTTCACCTGCTCCATTTCCTACTTCACCACCTACAGCATCTACCAGGGCAAGTACCTGGTGGCCATGAATATGCTCTCCCTGTTATGCACCCTTGCTGGGGTCTTTGGAGGCTACTTCCTCCCCAAAGGCTACATCATCCTCTTCCGAGCTGATCTCAACACCACTGAGTACTTCCAGATGGCTATCCAGAGCTACACCACCAGGAGGAGCTCAGCCTGA

>Gharial Tas1r1
NNNNNNNNNNNNNNNNNNNNNNNNNNNNNNNNNNNNNNNNNNNNNNNNNNNNNNNNNNNNNNNNNNNNNNNNNNNNNNNNNNNNNNNNNNNNNNNNNNNNNNNNNNNNNNNNNNNNNNNNNNNNNNNNNNNNNNNNNNNNNNNNNNNNNNNNAGTTGACACTTTGAGCAGCCACGACTACCAACTTTTCCAAACCATGCGATTTACCATTGAAGAGATAAACAATTCCAGCAGCCTCCTCCCCAACATCACTTTGGGCTACGAGATCTATGATGTATGCTCAGAGTCTGCCAACGTATATGCAACACTGGGTGTCCTCGCCCAGAGCATGCGGTGCCGTGTGGAGATGATCAGCAACTTTTCACACTACCAGCCCAGGGCTCTGGCTGTGATTGGGCCACACAGCAGCGGTTTCGCCCTCACATCTGCAGCTATACTGAGCATTTTCCTCATGCCACAGATTAGTTACGAAGCCTCCACGGAGATGCTGAGCTTGAAGCATACCTACCCCTCATTCCTGCGTACCATCCCCAGCGACAGGGTCCAGGTGGAAGCCATGGTGTTTTTAATGGAGGATTTCAGGTGGAACTGGGTTGCCATGGTTGGCAGTGACACTGACTATGGTAGGAAGGGGATACAGACCTTGTACAAGGCAATGACTAAGCGTGACATCTGTGTTGCCTACCGAGGACTCATCCCTGCAAACAAGAATGCCAGCACCCCAGAACTGAAGAAGATGGTTAGAGATATTGTAGGCACCAAAGTCAACGTCACAATCATCTTCTCTGACAGACGCAGTGCCAGGGTCTTCTTTGAAGTAGTAGTTCAGGAGAAAGTGACGGGAAAAGTCTGGGTGGGTACGGAGAACTGGTTGCTAGCCCCACTGGTCTCAGATGTCCCTGGCATCTACCAGGTTGGTACAGTGATTGGAATGTCAGTCAAGGATGACCAGTTTGCAGGAATGCAGGCCAGTGAAAAAACCCAGCCAGCTGCATGTGCCTCTGATTTGGGGGCTAAGTGGTGGGATACTGGGAGCAATAATCACCTTAACATCAGTGATACTGGCCCAAGCTGCAATCAGCTATGCACACAGTGCCACTTGCTCCCTCCTACGTCTGACCCTAGGGCTATGAAGTCCTCCTACAGTGTGTACTCAGCAGTGTATGCTGTGGCTCATGGCCTGCACAGCCTACTGGGCTGCAACTCAGGAGCATGCCGCAAGGACAAAGTCTACCCTTGGCAGCTCCTGCAAAAAATCAAGCAAGTGAATTTCAGCCTGCATAAGAACTTGGTATACTTTGATGACAACGGGGATCCCATAACTGGCTATGACCTTATCATGTGGAAGTGGACTGGTGCAGCCTGGTCTTTTGATACCATTGGATCTTTCAGTCGCAACCCCAACAGGCTGAGCATCGATTGGGACAGAATTGTATGGCACACTGAAGATAATCAGGTTCCTGCCTCCATATGTTCCAAGCCTTGTGAAAGAGGAGAGAAGAGGACACAAGTGGGGCTTCACCGCTGCTGCTTTGACTGTGAGGCCTGCCCAGCAGGAACTTTCCTCAACAGGAGTGACCTCTACACATGCCAGTCCTGTAAGAAAAGTCAGTGGGCCCCAGTGCATAGTGAAACCTGCTTTGAACGGCATATTGAGTTCCTGTCCTGGGCTGAGCCTGTTTCCTGGGCACTGCTGACTGCCATCACCCTCTTGATGCTGCTCCTGATGAGCACAGCCATCATCTTTGCACTGAACATCACCACACCTGTGGTCAAATCTGCTGGTGGCAAGATGTGCTTCCTCATGCTTGGTGCTCTGGCCTGTGCCAGCAGCAGCCTCTACTGCCACTTCGGCAAACCTACCTGGTTAACGTGCCAGCTGCGCCTGCCAGTCTTCTCCATCAGTTTCTCCATTTGCCTTTCTTGCATGGCTGTCCGTTCTTTCCAGATAGTCTGCATCTTCAAGCTGGCTGCCAAGTGGCCTGCCCTCTATGAGACTTGGGTGAGACATAATGGGCCCAACCTGTTCATTGGAGCCAGCACAGCTGTCCAAGTGATGTTGAGCCTGGCTTTGCTTGTGACCAACCCCTCAGTACCTCACAAGGACTACGAGAGGGTTGCAGAAGTCATCCTTTTTGAATGCTCCCAAGAGAACTCTGTGCTTCTCATGTTCGCAGTGTTCTACAATGTGCTGCTCAGCCTCTGTTGCTTTGTCTTCAGCTACATGGGGACAGACCTGCCTAAGAACTATAGCGAAGCCAAATGCATCACTTTCAGCCTGCTCATCTATTTCACCTGCTCCATTTCCTACTTCACCACCTACAGCATCTACCAGGGCAAGTACCTGGTGGCCATGAATATGCTCTCCCTGTTATGCACCCTTGCTGGAGTCTTTGGAGGCTACTTCCTCCCCAAAGGCTACATCATCCTCTTCCGAGCTGATCTCAACACCACTGAGTACTTCCAGATGGCTATCCAGAGCTACACCACCAGGAGGAGCTCAGCCTGA

>Chinese alligator Tas1r1
NNNNNNNNNNNNNNNNNNNNNNNNNNNNNNNNNNNNNNNNNNNNNNNNNNNNNNNNNNNNNNNNNNNNNNNNNNNNNNNNNNNNNNNNNNNNNNNNNNNNNNNNNNNNNNNNNNNNNNNNNNNNNNNNNNNNNNNNNNNNNNNNNNNNNNNNAGTTGACACTTTGAGCAGCCACGACCACCAACTTTTCCAAACCATGCGATTCACCATTGAAGAAATAAACAATTCCAGCAGCCTCCTCCCCAACATCACTTTGGGCTATGAGATCTATGACGTATGCTCAGAGTCTGCCAACATGTATGCAACACTGGGTGTCCTCGCACCGAGCATGCGGCGCCGTGTGGAGATGATCAGCAACTTTTCACACTACCAGCCCAGGGCTCTGGCTGTGATTGGGCCACACAGCAGCGGTTTTGCCCTCACATCTGCAACTATACTGAGCATTTTCCTCATGCCACAGATTAGTTATGAAGCCTCCACGGAGATGCTGAGCTTGAAGCATATCTACCCCTCATTCCTGCGTACCATCCCCAGCGACAGGGTCCAGGTGGAGGCCATGGTGCTTCTAATGCAGGATTTCAGGTGGAACTGGGTTGCCATGGTTGGCAGTGACACTGACTATGGTAGGAAGGGGATACAGACCTTGTACAAGGCAATGACTAAGCGTGACATCTGTGTTGCCTACCGAGGACTCATCCCTGCAAACAAGAATGCCAGCAGCACAGAGCTGAAGAATATGGTTAGAGATATTGTAGGCACCAAAGTCAACGTCACAATCGTCTTCTCTGACAGACGCAGCGCCAGGGTCTTCTTTGAAGTAGTAGTTCAGGAGAATGTGACAGGAAAAGTCTGGGTGGGTACTGAGAACTGGTTGCTAGCCCCACTGGTCTCGGATGTCCCTGGCATCTACCAGGTTGGTACAGTGATTGGAATGTCAGTCAAGGCCTCTGATTTGGAGGCGAAGTGGTGGGATACTGGGAGCAATAATCACCTTAACATCAGTGATACTAGCTCAAGCTGCAATCAGCTATGCACACAGTGCCACTTGCTCCCTCCTACGCCTGATGCTCGGGCGATGAAGTCCTCCTATAATGTGTACTCAGCAGTGTATGCTGTGGCTCATGGCCTGCACAGCCTACTGGGCTGCAACTCAGGAGCATGCCGCAAGGACGAAGTCTACCCCTGGCAGCTCCTGCAAAAAATCAAGCAGGTGAATTTCAGCCTGCATAAGAACTGGATATACTTTGATGTCAACGGGGATCCCATGACTGGCTATGACCTTATCATGTGGAAGTGGACTGGCCCAGCCTGGTCTTTTGATACCATTGGATCTTTCAGTCGCAACCCCGACAGGCTGAGCATCGATTGGGACAGAATTGTATGGCACACTGAAGATAATCAGGTTCCTGCCTCCATATGTTCCAAGTCTTGTGAAAGAGGAGAGAAGAGGACACAAGTGGGGCTTCACCGCTGCTGCTTCGACTGTGACGCCTGCCCAGCAGGAACTTTCCTCAACAGTAGTGACCTCTACACATGCCAGTCCTGTAAGAAAAGTCAGTGGGCCCCAGTGCACAGTGAAACCTGCTTTGAACGGTATATCGAGTTCCTGTCCTGGGCTGAGCCTGTTTCCTGGGCACTGCTGACTGCCATCACCCTCTTGATGCTGCTTCTGATGAGCACAGCCATCATCTTTGCACTGAACATTACCACGCCTGTGGTCAAATCTGCTGGTGGCAAGATGTGCTTCCTCATGCTTGGTGCTCTGGCCTGTGCCAGCAGCAGCCTCTACTGCCACTTTGGCAAACCCACCTGGCTAATGTGCCAGCTGCGCCTGCCAGTCTTCTCCATCAGCTTCTCCATTTGCCTTTCTTGCATGGCTGTCCGTTCTTTCCAGATAGTCTGCATCTTCAAGCTGGCTGCCAAGTGGCCTGCCCTCTATGAGACTTGGGTGAAACACCATGGGCCCAACCTGTTCATTGGAGCCAGCACAGCTGTCCAAGCAATGTTGAGCCTGACTTTGCTCGTGATCAACCCCTCAGTACCTCACAAGGACTATGAGAGGGTTGCAGAACTCATCCTTTTTGAGTGCTCCCAAGAGAACTCTGTGCTTCTCATGTTGGCAATGTTCTACAATGTGCTGCTCAGCCTCTTTTGCTTTGTCTTCAGCTACATGGGGACAGACCTGCCTAAGAACTATAGTGAAGCCAAGTGCATCACCTTCAGCCTGCTCATCTATTTCACCTGCTCCATTTCCTACTTCACCACCTACAGCATCTACCAGGGCAAGTACCTGGTGGCCATAAACTTGCTCTCCCTGCTGTGCACCCTTGCTGGGGTCTTTGGAGGCTACTTCCTCCCCAAAGGCTACATCATCCTCTTCCGAGCTGATCTCAACACCACTGAGTACTTCCAGATGTCTATCCAGAGCTACACCACCAGGAGGCGCTCAGCCTGA

>American alligator Tas1r1
ATGGGCGCCGCGCTGCTGCTCCTGCTCCTGCTCGTGGTGCCGCGTTGCCGGGCGCCGTATTGTCCCGCCCGGTTCACGCGCCGCGGCCACTACACCGTGGCGGGGCTGTTCCAGATCCACGTTGCGCCCGCGCCCGGCCCCGCGGCCCGGCCAGTTGACACTTTGAGCAGCCACGACCACCACCTTTTCCAAACCATGCGATTCACCATTGAAGAAATAAACAATTCCAGCAGCCTCCTCCCCAACATCACTTTGGGCTACGAGATCTACGACGTATGCTCAGAGTCCGCCAACATGTATGCAACACTGGGTGTCCTCACACAGAGCATGCGGCGTCATGTGGAAATGATCAGCAACTTTTCACACTACCAGCCCAGGGCTCTGGCTGTGATTGGGCCACACAGCAGCGGTTTTGCCCTCACAACTGCAACTATACTGAGCATTTTCCTCATGCCAGAGATTAGTTACGAAGCCTCCACGGAGATGCTGAGCTTGAAGCATATCTACCCCTCATTCCTGCGTACCATCCCCAGCGACAGGGTCCAGGTGGAGGCCATGGTGCTTCTAATGCAGGATTTCAGGTGGAACTGGGTTGCCATGGTTGGCAGTGACACTGACTATGGTAGGAAGGGGATACAGACCTTGTACAAGGCAATGACAAAGCATGACATCTGTGTTGCCTACCGAGGACTCATCCCTGCAAACAAGAATGCCAGCAGCACAGAGCTGAAGAATATGGTTAGAGATATTGTAGGCACCAAAGTCAACGTCACAATCATCTTCTCTGACAGGCGCAGTGCCAGGGTCTTCTTTGAAGCAGTAGTTCAGGAGAATGTGACAGGAAAAGTCTGGGTGGGTACTGAGAACTGGTTGCTAGCCCCACTGGTCTCAGATGTCCCTGGCATCTACCAGGTTGGTACAGTGATTGGAATGTCAGTCAAGCATGACCAGTTTGCAGCAATGCAGATCAGTGAAAAAACCCAGCCAGCTGCATGTGCCTCTGATTTGGAGGCGAAGTGGTGGGATACTGGGAGCAATAATCACCTTAACATCAGTGATACTAGCCCAAGCTGCAATCAGCTATGCACACAGTGCCACTTGCTCCCTCATACGCCTGATGCTCGGGCTATGAAGTCCTCCTATAATGTGTACTCAGCAGTATATGCTGTGGCTCATGGCCTGCACAGCCTACTGGGCTGCAACTCAGGAGCATGCCGCAAGGACAAAGTCTACCCCTGGCAGCTCCTGCAAAAAATCAAGCAGGTGAATTTCAGCCTGCATAAGAACTGGGTATACTTTGATGTCAACGGGGATCCCATGACTGGCTATGACCTTATCATGTGGAAGTGGACTGGCCCAGCCTGGTCTTTTGATACCATTGGATCTTTCAGTCGCAACCCTGACAGGCTGAGCATCGATTGGGACAGAATTGTATGGCACACTGAAGATAATCAGGTTCCTGCCTCCATATGTTCCAAGGCTTGTGAAAGAGGAGAGAAGAGGACACAAGTGGGGCTTCACCGCTGCTGCTTCGACTGTGAGGCCTGCCCAGCAGGAACTTTCCTCAACAGGAGTGACCTCTACACATGCCAGTCCTGTAAGAAAAGTCAGTGGGCCCCAGTGCACAGTGAAACCTGCTTTGAACGGCATATCGAGTTCCTGTCCTGGGCTGAGCCTGTTTCCTGGGCACTGCTGACTGCCATCACCCTCTTGATGCTGCTCCTGATGAGCACAGCCATCATCTTTGCACTGAACATTACCACGCCTGTGGTCAAATCTGCTGGTGGCAAGATGTGCTTCCTCATGCTTGGTGCTCTGGCCTGTGCCAGCAGCAGCCTCTACTGGCATTTTGGCAAACCCACCTGGCTAATGTGCCAGCTGCGCCTGCCAGTCTTCTCCATCAGCTTCTCCATTTGCCTTTCTTGCATGGCTGTCCGTTCTTTCCAGATAGCCTGCATCTTCAAGCTGGCTGCCAAGTGGCCTGCCCTCTATGAGACTTGGGTGAAACACCATGGGCCCAACCTGTTCATTGGAGCCAGCACAGCTGTCCAAGTGATGTTGAGCCTGACTTTGCTTGTGATCAACCCCTCAGTACCTCACAAGGACTATGAGAGGGTTGCAGAACTCATCCTTTTTGAGTGCTCCCAAGAGAACTCTGTGCTTCTCATGTTGGCAATGTTCTACAATGTGCTGCTCAGCCTCTTTTGCTTTGTCTTTAGCTACATGGGGACAGACCTGCCTAAGAACTATAGTGAAGCCAAGTGCATCACCTTCAGCCTGCTCATCTATTTCACCTGCTCCATTTCCTACTTCACCACCTGCAGCATCTACCAGGGCAAGTACCTGGTGGCCATAAACTTGCTCTCCCTGCTGTGCACCCTTGCTGGGGTCTTTGGAGGCTACTTCCTCCCCAAAGGCTACATCATCCTCTTCCGAGCTGATCTCAACACCACTGAGTACTTCCAGATGTCTATCCAGAGCTACACCACCAGGAGGAGCTCAGCCTGA

>Chinese softshell turtle Tas1r1
NNNNNNNNNNNNNNNNNNNNNNNNNNNNNNNNNNNNNNNNNNNNNNNNNNNNNNNNNNNNNNNNNNNNNNNNNNNNNNNNNNNNNNNNNNNNNNNNNNNNNNNNNNNNNNNNNNNNNNNNNNNNNNNNNNNNNNNNNNNNNNNNNNNNNNNNCGCGGGCTCTGTAAACAGCCACGGCTACCACCTGTTCCAGGCCATGCGCTTTGCCATTGAGCAGATAAACAACTCCAGCAGCCTCCTCCCCAACGTCACGCTGGGCTACGAGATGTTCGACACGTGCTCAGAATCTGCCAACCTGCACGCCACACTGAGCATCCTGGCCCCGAGCGGGCAGCACCCAGTGGAAGTGCTCAGCGACTTCACCCGCTACCAGCCCAAGGCCGTGGCTTTGATAGGGCCAGATAGCAGCCAATTCACCCTCACCACCGCAGCGATCCTGAGCATCTTCCTCATGCCCGAGATCAGTTACGAAGCCTCCAACGAGATGCTGAGCCTGAAGCGGACCTACCCCTCGTTCCTGCGCACCATCCCCAGCGACAGGCTGCAGGTCGAGGCGCTCGTGCTCCTGCTGCAGGAGTTCGGGTGGAACTGGATTGCGGTGGTGGGCAGTGATGATGCCTATGGCAGGAACGGGATAAAGACCCTGCAGGAGGTGATGGGGAAGCACGACATCTGTGCTGCCTTCCAAGGAGTCATCCCCGCAAAGAGGGGCACCAGCCGCCAGGAGCTGAAGGAGATGGTTAGAGTCCTCTTGGGGACCGGGGTCAATGTCACCATCGTCTTCTCCAACGAGTACAGCGCTAAAGACTTCTTCGAGGTGGTGGGGCAGGCGAACGTGACGGACAAGGTGTGGCTGGGCACCGAGGCCTGGTCTCTAGCCTCGGTTGTCTGGGGCATCCCCGGCATCCACAGGATCGGCTCAGTGATCGGCTTGTCGGTCAAGCAGGCGAAGCTTCCAGGCCTGGAGGAATTTGAATCTGCCCACGGGACCCCCGACCAGCCGCAGGCAGCCACATGTGCCCCTGCCCCGGATGCTACCGGGAGCAGCCGCACTGACAGCACCCACCAAAGCTGCAATCGGGTCTGCACCAGCTGCAGCTTCCAGGCGGATGCACCTCAGGCGTTCGACATTTGGGCCTCCTTTAACGTGTATTCGGCAGCGTTCGCCGTGGCCCACGGCCTGCACGACCTGCTGGGCTGCGGCATGGGAGCGTGCAGCAAAGACAAAGTCTACCCCTGGCAGCTGCTGGAAAAGATCAAGCGGGTGAATTTCAGCCTGCAGGACAGCCAGGTGCAGTTTGATGCCAGTGGGGACCCACTGACAGGCTACGACCTCATCGCGTGGAAGTGGACTGGCCAGACCTGGGCGTTTGATGTCATTGGGTCTTTCCTGCGAGAGCCAGACAGACTGATCATCGCCCGAGAGGGCATCCTGTGGCACGCAGCGGGGAATCAGGTGCCGGTGTCTACGTGCTCCCAGCTGTGCGCCGAAGGGGAGAAGAGGCTGCAGGTGGGGTTTCACCAGTGCTGCTTTGACTGTGCGGCCTGCCCCGCGGGAACCTTCCTGAACAGCAGCGACCTCTACAATTGCCAGCCCTGTGGGACAGACCAGTGGGCCCCCGTGGGGAGTGAAATCTGCTTCAATCGGACCACGGAATTCCTGTCCTGGGACGAGCCCGTCTCCTGGGCCCTGCTGGCGGCCATCACGCTGCTGCTGCTGCTGCTGGCTGGGACGGCTGTCCTCTTCGCCCAGAACCTCCCCACACCGGTGGTCAAGTCGGCAGGCGGCAGGTCGTGCTTCCTCATGCTGGGCACGCTCATCTGTGCCTGCTGCAGCCTTTACTGCTACTTCGGGGAGCCCACCCGGCCCGCGTGCCTCCTGCGGCTGCCTGTCTACTCCATCAGCTTCACCGTCTGCCTCTCGTGCATCGCGACCCGCTCCTTCCAGATCGTCTGCGTCTTCAAACTGGCTTCCAAGTGGCCTGCCTTCTATGGCGCCTGGGTAAGGCACAGCGGGCCCAGCCTGTTCATCGCAGCCTGCACAGCCACCCAGCTGGTCGTGTGCCTGGTCTCGCTCAGCACCAGCCCCTCCGTGCCCAGGAAGGACTACACAACGGAGGATACCCTGATCATCCTGCAGTGCTCAGAAGACAGCTCTTCGTGGGGCCTGCTGTACAACACACTGCTCAGCATCTGCTGCTTTGTCATCAGCTACCTGGGGAAAGACCTGCCCGAGAACTACAATGAGGCCAAGTGCGTCACCTTCAGCCTGCTCATCAATTTTGTCTGCTTCATCTGCTACCTCGCCACATGGGTCTTCTACCAGGGCAAGTACCTGGCGGCCATCACCGTGCTGTCCAACCTGTGCACCCTGGCCGGGCTCTTCGGGGGCTACTTCCTCCCCAAGGGCTACATCATCCTCTTCCGCACGGAGCTCAACACCACCGAGCACTTCCAGCTTTCCATCCAGAGCTACACCCAGAAGAAGAACTCGGACTGA

>Green sea turtle Tas1r1
NNNNNNNNNNNNNNNNNNNNNNNNNNNNNNNNNNNNNNNNNNNNNNNNNNNNNNNNNNNNNNNNNNNNNNNNNNNNNNNNNNNNNNNNNNNNNNNNNNNNNNNNNNNNNNNNNNNNNNNNNNNNNNNNNNNNNNNNNNNNNNNNNNNNNNNNAGCGGCCTCTGTAAACAGCCATGGCTACCACCTGTTCCAAGCCATGAGACTCGCCATCGAGAAGATAAACAACTCCAGCAGTCTCCTCCCCAATGTCACTTTGGGCTACGAGATCTACAACACATGCTCAGAATCTGCCAACATGTATGCAACGCTGAGTATCCTTGCCCAGAGCAGGCAGCACCATGTGGAAGTGCTCAGCAACTTCACACACTACCAGCCCAAGGCTGTGGCTTTGATAGGGCCAGACAGCAGCCACTTTACCTTCACCACTGCAGCTATCCTGAGCATCCTCCTTATGCCAGAGATTAGTTACGAAGCCTCCAACGAGATGCTGAGCCTGAAGAGCTCCTACCCCTCGTTCCTGCGCACCATCCCCAGCGACAGGCTGCAGGTCGAGGCACTAGTGCTGTTGCTGCAGGAGTTCAGGTGGAACTGGATTGCGGTGGTGGGCAGTGATGATGCCTATGGCAGGAACGGGATAAAGACCGTGAAAGAAGTGGTGGCTAAGCATGACATCTGTGCTGCCTACCAAGGAATCATCCCCATGAAGAGGGGTGCCAGCAGCCCAGAGCTGAAGGAGATGCTTAGAGTCCTTGTGGGGACCGGCGTCAATGTCACCGTCGTCTTCTCCAATGTGGACAGTGCTAGAGACTTCTTTGACATGGTGGTTCAGGAGAACGTGACAAAGAAGGTGTGGCTGGGCACTGAGGCCTGGTCTCTAGCCTCGGAAGTCTGGAGCATCCCCGGCATCCACAGAATTGGCACAGTGATTGGGTTGTCAGTCAAGCAGGCAAAGCTTCCAGGATTGGAGGAATTTGAATCTGCCCATGTGAATTCAGAGAAAAGTAATGTAGCCACGTGTGCCCCTGATTTGGGTGCTGAAGGGAGCAGTGGTGGGAGCAGCAGCAATGAGAGTACCAGCCAAGGCTGCAATCAGATCTGCACAAGGTGCCACTCACTCACTTCAGCGCCCCAGACGTTTGACATTTGGGCTGCCTTTAATGTGTATTCGGCAGTGTTTGCTGTGGCCCGTGGCCTGCACAACTTACTGGGTTGCTGCTCGGGAGCGTGCAGCAAGGACAAAGTCTATCCCTGGCAGCTCCTGGAAAAAATCAAGCAGGTGAATTTCACTCTGCAGAAGAGCAAGGTGCTTTTTGATGCCAATGGGGATCCCCTGACAGGCTATGACCTCGTCATGTGGAAGTGGACTGGCCCGACCTGGTCTTTTGATGTAATTGGGTCTTTCCTCCAAAAGCCAGACAGACTGAACATCAACCGGGATGGATTCGTGTGGCATACAAAGGATAATCAGGTGCCTATGTCAGCTTGTTCAAAGGTGTGCGTGAAAGGAGAGAAGAGGATGCAGGTGGGGCTTCACCAATGCTGCTTTGACTGCGTGGCCTGCCCCGCAGGAACCTTCCTGAACAGCAGCGACCTCTACAATTGCCAGCCCTGTGGGACAGATCAGTGGGCCCCAATGAAGAGTGAAATCTGCTTGAATCGGACCACCGAATTCCTGTCCTGGGCTGACCCCGTCTCCTGGGCCCTGCTGACTGCCATCACCCTTCTGCTGCTGCTGCTGGCAGGGACAGCTGCCCTCTTTGCCCAGAACCTCACCACGCCAGTGGTCAAGTCGGCAGGCGGCAGAATGTGCTTCTTCATGCTGGGCGCTCTGATCTGTGCCTGCTGCAGCCTCTACTGCTACTTTGGGGAGCCCACCTGGCCCACGTGTCTGCTGAGGCTGCCCATCTTCTCCGTCAGCTTCACCATTTGCCTCTCGTGCATTGCAACCCGTGCCTTCCAGATCGTCTGCATCTTCAAACTGGCGTCTAAGTGGCCTGCCTTCTATAGAGCCTGGGTGAAGCACAACGGACCCAACCTGTTCATCGGAGCCTGCACAGCCACCCAGGTGGCGATGTGCCTGGTCTCGCTCAGCATCAATCCCTCAGTGCCCAGGAAGGACTACACGACCTCTGTGACGATGACCATCTTCCAGTGCTCGGAAGATGATGCTGTGTGGGGGCTGCTCTACAACACAATGCTCAGTATCTGCTGCTTTGTCATCAGCTACATGGGGAAGGACCTGCCTGAGAACTACAACGAGGCCAAGTGCATCACCTGCAGCCTGCTTATCAACTTTGTCTGCTTCGTCTGCTATCTCACCACCTATGTCTTCTACCATGGCAAGTACCTGGTGGCCATCACTGTGCTGTCCAACCTGTCCACCCTGTCTGGGATCTTTGGAGGCTACTTCCTCCCCAAGGGCTACATCATCCTCTTCCGAGCGGAGCTCAACACCACCGAGCACTTCCAGATGTCTATCCAGAGTTACACCAGGAAGAGTAGCTCAGACTGA

>Painted turtle Tas1r1
NNNNNNNNNNNNNNNNNNNNNNNNNNNNNNNNNNNNNNNNNNNNNNNNNNNNNNNNNNNNNNNNNNNNNNNNNNNNNNNNNNNNNNNNNNNNNNNNNNNNNNNNNNNNNNNNNNNNNNNNNNNNNNNNNNNNNNNNNNNNNNNNNNNNNNNNCGCGGCCTCTGTAAACAGCCATGGCTACCACCTGTTCCAAGCCATGAGATTCGCCATCGAGAAGATAAACAACTCCAGCAGCCTCCTCCCCAATGTCACTTTGGGCTACGAGATCTACAACACATGCTCAGAATCTGCCAACATGTACGCAACACTGAGTATCCTTGCCCAGAGCAGGCAGCACCACGTGGAAGTGCTCAGCAACTTCACACACTACCAGCCCAAGGCCGTGGCTTTGATAGGGCCAGACAGCAGCCAATTTACCCTCACCACCGCAGCTATCCTGAGCATCCTCCTTATGCCAGAGATTAGTTACGAAGCCTCCAACGAGATGCTGAGCCTGAAGCGTGCCTACCCCTCGTTCCTGCGCACCATCCCCAGCGACAGGCTGCAGGTCGAGGCTGTGGTGCTGCTGCTGCAGGAGTTCGGGTGGAACTGGATTGCGATGGTGGGCAGTGATGATGCCTATGGCAGGAATGGGATAAAGACCCTGCAAGAGGTGGTGGCTAAGCATGACATCTGTGCTGCCTACCAAGGAATCATCCCCACGAAGGGGGGCGCCAGCAGCCCAGAGCTGAAGAGGATGGTTAGAGTCCTTGTGGGGACCGGGGTCAATGTCACCGTCGTCTTCTCCAATGTGGACAGTGCTAAAGCCTTGTTTGACATGGTGGTTCAGGAGAATGTGACGGAGAAGGTGTGGCTGGGCACTGAGGCATGGTCTCTAGCCTCGGAAGTCTGGAGCATCCCCGGCATCCACAGAATCGGCACCGTGATTGGGTTGTCAGTCAAGCAGGCAAAGCTTCCAGGATTGGAGGAATTTGAATCTGCCCATGTGAGTTCAGAGAAAAGTAATGTAGCCACGTGTGCCCCTGATTTGGGTGCTGACGGGAGGGGTGGCGGGAGCAGCAGTAAGGAGAGCACCAGCCAAGGCTGCAATCAGATCTGCACAAGGTGCCACTCACTCACTTCAGCACCCCAGACGTTTGACATTTGGACCTCCTTTAACGTGTATTCGGCCGTCTTTGCTGTGGCCCACGGCCTGCACCACTTGCTGGGTTGCTGCTCGGGAGCGTGCAGCAAGGACAAAGTCTATCCCTGGCAGCTCCTGGAAAAAATCAAGCAGGTGAATTTCACTCTGCAGAAGAGCCAGGTGCATTTTGATACCAATGGGGATCCCCTGACAGGCTACGACCTTGTCGTGTGGAAGTGGACTGGCCAGACCTGGTCTTTTGATGTATTTGGGTCTTACGTCCAAAACCCAGACAGACTGAACATTGGCCAGGATGGATTCCTCTGGCATACAAAGGATAATCAGGTGCCTGTGTCAACTTGTTCAAAGGTCTGTGTAAAAGGAGAGAAGAGGATGCAGGTGGGGCTTCACCAATGCTGCTTTGACTGCGTGGCCTGCCCCACAGGAACCTTCCTGAACAGCAGTGACCTCTACAATTGCCAGCCCTGTGGGACAGATCAGTGGGCCCCAGTGGGGAGTGAAATCTGCTTCAATCGGACCATCGAATTCCTGTCCTGGGCCGACCCCGTCTCCTGGGCCCTGCTGACTGGCATCACCCTGCTGCTGCTGCTGCTGGCAGGGACAGCTGCCCTCTTTGCCCAGAACCTCACCACGCCAGTGGTCAAGTCGGCAGGCGGGAGAATGTGCTTCCTCATGCTGGGCGCTCTGATCTGTGCCTGCTGCAGCCTCTACTGCTACTTTGGGGAGCCCACCTGGCACACGTGCCTGCTGAGGCTGCCCGTCTTCTCCATCAGCTTCACCATTTGCCTCTCGTGCATTGCAACCCGTGCCTTCCAGATCATCTGCATCTTCAAACTGGCTTCTAAGTGGCCTGCCTTCTATAGAGCCTGGATGAGGCACAATGGACCAAACCTGTTCATCGGAGCCTGCACAGCCGGCCAGCTGGTGATGTGCCTGGTCTTGCTCAGCACCAATCCCTCAGTGCCTAGGAAGGACTACAAGACGTTTGTGACGCTGATCATCTTCCAGTGCTCGGAAGATGACGCTGTTTGGGTACTACTCTACAACATATTGCTCAGTATCTGCTGCTTTGTCATCAGCTACATGGGGAAGGACCTGCCTGAGAACTACAACGAGGCCAAGTGCATCACCTGCAGCCTGCTTATCAACTTTGTCTGCTTCATCTGCTTTCTCACCACCTATGTCTTCTACCAGGGCGAGTACCTGGCGGCCATCACCGTGCTGTCCAACCTGACCACCCTCTCCGGGATCTTTGGAGGCTACTTCCTCCCCAAAGGCTACATCATCCTCTTCCGAGCAGAGCTCAACACCACTGAGCACTTCCAGATGTCTATCCAGAGTTACACCACGAAGAAGAGCTCGGACTGA

>Diamondback terrapin Tas1r1
NNNNNNNNNNNNNNNNNNNNNNNNNNNNNNNNNNNNNNNNNNNNNNNNNNNNNNNNNNNNNNNNNNNNNNNNNNNNNNNNNNNNNNNNNNNNNNNNNNNNNNNNNNNNNNNNNNNNNNNNNNNNNNNNNNNNNNNNNNNNNNNNNNNNNNNNCGCGGCCTCTGTAAACAGCCATGGCTACCACCTGTTCCAAGCCATGAGATTCGCCATCGAGAAGATAAACAACTCCAGCAGCCTCCTCCCCAATGTCACTTTGGGCTACGAGATCTACAACACATGCTCAGAATCTGCCAACATGTACGCAACACTGAGTATCCTTGCCCAGAGCAGGCAGCACCACGTGGAAGTGCTCAGCAACTTCACACACTACCAGCCCAAGGCTGTGGCTTTGATAGGGCCAGACAGCAGCCAATTTACCCTCACCACCGCAGCTATCCTGAGCATTCTCCTTATGCCAGAGATTAGTTACGAAGCCTCCAACGAGATGCTGAGCCTGAAGCGTGTCTACCCCTCGTTCCTGCGCACCATCCCCAGCGACAGGCTGCAGGTCGAGGCTGTGGTGCTGCTGCTGCAGGAGTTCGGGTGGAACTGGATTGCGATGGTGGGGAGTGATGATGCCTATGGCAGGAATGGGATAAAGACCCTGCAAGAGGTGGTGGCTAAGCATGACATCTGTGCCGCCTACCAAGGAATCATCCCCACGAAGGGGGGCGCCAGCAGCCCAGAGCTGAAGAGGATGGTTAGAGTCCTTGTGGGGACCGGGGTCAATGTCACCGTCGTCTTCTCCAATGTGGACAGTGCTAAAGACTTGTTTGACATGGTGGTTCAGGAGAATGTGACGGAGAAGGTGTGGCTGGGCACTGAGGCATGGTCTCTAGCCTCAGAAGTCTGGAGCATCCCTGGCATCCACAGAATAGGCACCGTGATTGGGTTGTCAGTCGAGCAGGCAAAGCTTCCAGGATTGGAGGAATTTGAATCTGCCCATGTGAGTTCAGAGAAAATTAACGTAGCCACGTGTGCCCCTGATTTGGGTGCTGACGGGAGGGGTGGCGGGAGCAGCAGTAAGGAGAGCACCAGCCAAGGCTGCAATCAGATCTGCACAAGGTGCCACTCACTCACTTCAGCACCCCAGACGTTTGACATTTGGACCTCCTTTAACGTGTATTCGGCGGTGTTTGCTGTGGCCCACGGCCTGCACCACTTGCTGGGTTGCTGCTCGGGAACGTGCCGCAAGGACAAAGTCTATCCCTGGCAGCTCCTGGAAAAAATCAAGCAGGTGAATTTCACTCTGCAGAAGAGCCAGGTGCATTTTGATACCAATGGGGATCCCCTGACAGGCTACGACCTTGTCGTGTGGAAGTGGACTGGCCAGACCTGGTCTTTTGATGTATTTGGGTCTTACGTCCAAAACCCAGACAGACTGAACATTGGCCAGGATGGATTCCTCTGGCATACAAAGGATAATCAGGTGCCTGTGTCAACTTGTTCAAAGGTCTGTGTAAAAGGAGAGAAGAGGATGCAGGTGGGGCTTCACCAATGCTGCTTTGACTGCGTGGCCTGCCCCACAGGAACCTTCCTGAACAGCAGTGACCTCTACAATTGCCAGCCCTGTGGGACAGATCAGTGGGCCCCAGTGGGGAGTGAAATCTGCTTCAATCGGACCATCGAATTCCTGTCCTGGGCTGACCCCGTCTCCTGGGCCCTGCTGACTGGCATCACCCTGCTGCTGCTGCTGCTGGCAGGAACAGCTGCCCTCTTTGTCCAGAACCTCACCACGCCAGTGGTCAAGTCGGCAGGCGGGAGAATGTGCTTCCTCATGCTGGGGGCTCTGATCTGTGCCTGCTGCAGCCTCTACTGCTACTTTGGGGAGCCCACCTGGCACACGTGCCTGCTGAGGCTGCCCGTCTTCTCCATCAGCTTCACCATTTGCCTCTCGTGCATCGCAACCCGTGCCTTCCAGATCATCTGCATCTTCAAACTGGCTTCTAAGTGGCCTGCCTTCTATAGAGCCTGGATGAGGCACAATGGACCAAACCTGTTCATCGGAGCCTGCACAGCCGGCCAGCTGGTGATGTGCCTGGTCTCGCTCAGCACCAATCCCTCAGTGCCTAGGAAGGACTACAAGACGTTTGTGACGCTGATCATCTTCCAGTGCTCGGAAGATGACGCTGTTTGGGTACTACTCTACAACATATTGCTCAGTATCTGCTGCTTTGTCATCAGCTACATGGGGAAAGACCTGCCTGAGAACTACAACGAGGCCAAGTGCATCACCTGCAGCCTGCTTATCAACTTTGTCTGCTTCATCTGCTTTCTCACCACCTATGTCTTCTACCAGGGCAAGTACCTGGTGGCCATCACCGTGCTGTCCAACCTGACCACCCTCTCTGGGGTCTTTGGAGGCTATTTCCTCCCCAAAGGCTACATCATCCTCTTCCGAGCAGAGCTCAACACCACTGAGCACTTCCAGATGTCTATCCAGAGTTACACCACGAAGAAGAGCTCGGACTGA


>Japanese gecko Tas1r2
ATGAGGCTTGCCAGTGTGGTGGCCGCCTGCCTCCTCGGAGCACTGGTTGCTGCGGGGAGCTTCAACGGCACTCCCCCCTCCCATTTCCACCTGGCCGGGGATTACATCCTGGGGGGGCTCTTCTCCCTGCACGCCGAGGTGGTGGGCAAAGCACACCTCAGCAGCTCCCTGGTGCCCATCTGCAAAGAGTACAAGCTCAAAGGGGTGAGCTACAGTTACCTCCAGGCCATGCGCTTTGCGGTGGAAGAGATCAACAACTCCAGCGCCCTCTTGCCGGGGATTTCCTTGGGCTACGAGATGGTGGATGTCTGCTACCTCACCAACACCATCCACCCCGTCCTTTATTTCCTCTCGGATAACCGCTCCCAGCTAGAGATACAGACAAACTACACCCACTATCATCCCCGAGTCTTGGCAGTCATCGGTCCAGACTCCTCGTCGGCCGCTGTGGCTGCTGCGCATCTTCTGAGCCTTTTCCTCGTCCCACAGGTCACCTACAGCGCGACCAGCCAGGCCCTGAGCAACCCCAAAGTCTTCCCCGTTGCTTTCCGCACGATCCCAAGCTCGGAGCAACAGATCACGGTCATACTCCGCTTGCTGCGGAGGTTCCGTTGGAACTGGGTCATCGTCCTCTCCAGCGACGACGACTACGGTCAGCAGAACATGCAGGCGCTGCGGGCCCAGGCCTCCTGGCCCTGCATAGCCTTCCAGGAGATTATCCCGGTCCAGACGACAAACCAGGAGGACCGCGGCATCCGGCAGCGGATGGAGGGCATTGTCAGGAAGATTGTCGGGAGCACGGCCAAAGTGGTCATCGTCCTGACCCTGGAGCTGCCTCTCCCGGCCTTCTTCCAAGAGGTCCTCCTGCAGAACGTCACTGGCCTGGTGTGGATCGCGTGTGAAGCCTGGGCCATCGATCCGTCCTTGCACAGCATCGCCAACATCTCCAGCATCGGCACCATCTTTGGGGTAGCCGCACAGGATGTGCTTATGCCAGGGTTTGCTGACTTCCGGGTTAGGTCCCCCTCCAGCCCAGCAGAGGGAGCCAGAGAACGGGATGCAGCTGAAACTTGCAACCAAGTCTGTGACCAATGCCTACCAAAAATGTTGCTCTATGACAAGATACTCCGGGGGACGGGGAACCGCATTGACTTCAATGTCTACTCCGCAGTCTACGTTGTTGCCCACGCCTTGCACCAGCTGCTGGACTGCAACAGCCGGAAGGGGTGCCGGAAACAGAAAGTTTACCCTTGGCTGCAGCAGGTGGCCCAGGTGAAATTCACTCTGCGTAGCACCACCATCCGCTTTGATAAGAACGGAGACCCCCCGTCTGGCTTTGAGGTCATCCAGTGGCAGTGGGGAACCCCTGGCTTTCCTTTTAAGCAGATTGCCGCCTATGACCCCGTGAAGAAGGAGCTGGACGTCTTTACGGGAGCCATCACTTGGCACACGCCCAACAACACGGCTCCCAGGTCCGTCTGTTCAGAGCAGTGTGAGCCGGGCCACAAGAAAAAGCTCATCGGCAGCATGGCCTGCTGCTTCGAGTGTGTGCCGTGCGAAGCGGGGACCTTTTTCAACACGAGTGGTAATAATTTTATTTGCCAGAAGTGCCCGCCGGACATGTGGTCTGATCCAGGACAAGAGCATTGCTTCAAGCGGCTGGTGAAGTACCTGGAGTGGGACGACCTCACCTCCATTCTACTCATCTTCTGCTCGGCCTCGGGCCTCTCGATGACGCTCGGGATCCTGGCCCTGTTTCTCCGTTACTCTGAGACCCCGGTGGTGAAGTCCGCCGGGGGCCGGCTTTGCTTCCTCGTGATCGCCACCCTTTCCGTCGGCTTCTGCAGCATCCCCTTCTACATGGGCGTGCCGACAGAAGCCAAGTGCCTGTGCCGCCAGACCATCTCCAGCCTCTGCTTCACCGTCTGCGTCTCCTGCATCACGGTCCGCTCCTTCCAGATCATCTGCGCCTTCAAGATGGCTTCCCGGCTGCCGGCGGCCTACGACTTTTGGATGAAGCACCACGGGCAGCAGGTCTTTATCGGCGTCGTCTCTGCTGCCAAGTTCGTTCTCGTGGTGGCCACCGTCTACATCCACCACCCGCCGCTGGCAGAGCCCACCGTGAGCAGCGACCCAGCCGTGATGAACCTCATGTGCAACACGAACTATAAGTCCAATATGATTGGGCACAACATCTTCGACATGGTGCTGTGCTTCCTGTGCTTCTGCTTTGCCTACATCGGGAAGGCGCTGCCGAAGAATTACAACGAGGCCAAGTACATCACCCTGTGCATGACCTGCTACTTCAGCACCTGGGTCGCCCTCTGCCTCGTGAGGTCCCTCTTCGAAGGGATGGTGGTGACTGTCTTCGACGCGGGCACGGTGCTCACCAACCTCCTCAGCATCACCGTGGGCTACTTCGGTCCCAAGTGCTACGTGATCCTCTTTCACCCTGAACGGAACACCGCCGCTTTCTTCCAGACGGCCATCCAGAGCTACACCATGAGGCACGATTAG

>Green anole Tas1r2
ATGGGTTTGGCTGCAGTGGCTGTGGCCGCCTGCCTGGGAGCCCTGGTGGCCCTGGGGTCCTCGGGGGGCACCCCCCGCTTCTCCAACTTCCGCCTGGACGGGGATTACCTTCTGGGGGGGCTCTTCTCACTGCACGCCGAAGCCGTGGGCACACCTTTCCTGTCTCAAGCCATGGTGCCCATCTGCAAGAATTACAGACTGAGGACGATCGGCTTCAGCTACCTGCAAGCCATGCGCTTTGCGGTGGAGGAGATCAACAACTCCAGCGCCCTGCTCCCGGGACTCTCCTTGGGCTACGAGATCTTCGACGTCTGCTACCTGACCAACATCATCCAGCCGCTCTTCTCCTTCCTCTCTGACGACCACTTGAGGGTCGAGATCAAGCGGAACTACAGTGACTACAAGACACGGGTGGTGGCGGTCATCGGCCCCGACGCTCCCTCCTCCGCTGTCACCGCCGCTTATCTCCTGAGCCAGTTCCTGGTTCCACAGATCACCTACAGTGCGACCACGGAGGCCCTTAGCAGCCCCAAAATCTTCCCAGTGGCCTTCCGTACCATCCCCAGCACAGAGCAGCAGGTCGCCTTGTTGCTGAACCTGATGAAGTACTTCCGGTGGAACTGGGTCATCATGCTCTCGAGTGAAGACGACTATGGGCAGCAGAATGCGCAGCTGCTGCGCAGCAAGATCGGGACGACCTATTCAGAGATATGCGTGGCTTTTCAGGAGACCATTCCGGTCCAAAATGACAGCCAAGAGGAGCCTGACGGGGCCGCGTTACTGCGGTTCCAGTTGATCATCGCCAAAATCAAGCGCAGCTCGGCCAAAGTGGTGATCGTCCTGAGCACAGAGCTGTCCCTCCGCCCCTTCTTCGGCGAAGTCATCCGCCAGAACCTTACTGGCTTGGTGTGGGTGGCGTCTGAAGCCTGGGCTACCGACCTCTCCATCTTCGCCATGCACAACATCTCCAGCATTGGCTCCGTCTTCGGTGTGGCGGTGCAGGATGTCCCCATTCCAGGGTTGGATGAGTTCCGCGTCAGGTCACCCGAGGTCAGAGAAGCTGCCCCGCCAATGTGCAACCAAGAATGCGACGACTGCCTGTCGGCTGTGCGGCACTATGATGCCAGTCTCCGGTCCTCCGGCAACCGCATCGATTTCAACATTTACTCCTCGGTCTACGTCGTTGCCCATGCTTTGCACACCTTGCTGGGCTGCAATAAAACTGGATGCTCCAAGAGGACCGTTTACCCCTGGCAGCTGCTGCGGGAAGTGGGTCGGGTCAACTTCACTTTGTTGAACAACATCATCCAATTTGATGAGAAAGGTGACCCCCCGAATGGCTTCGAAATAGTCCAGTGGCAGTGGGACATCCCTGGGAAACCCTTCCGGCGCATCGCCAATTATAAGTTCCCACAGGAAGAGCTCCTTGTTTATACGGAGAACATTGTTTGGCACACAGAGAACAGCACGCAGCCCCCCAGGTCGGTCTGTTCAGCTCAGTGTGGACAAGGACAGAGGCGGAAAGTGCTAGGATCCTCCGCTTGCTGCTTTGTTTGCGTGGAGTGTGAAGCTGGGACGTTTCTCAACAAAAGTGACATCTTCACTTGCCAGACCTGTCCACACAACATGTGGTCCAACTCAGGCCAGGAGGAGTGTTTCACCAAAACAGTGATATTTTTCTCCTGGCATGACCCCGTCTCGCCGGTCCTCCTCTCCTTTGCTTTTTTGGGACTCTTGGCCACTTTAGGCATCCTTCTGACTTTCATCTGCCATCATGACACTCCAGTGGTGCGGTCTGCCGGTGGGCGGCTCTGCTTTCTAATGTTAGCCGCCCTCGCTGCCGGCTTCTGCAGTGTGGGATTCTACATCGGTGAGCTGTCAGAGTTCAAGTGTGTTGGGCGCCGGTCCGCGTTCGGCCTCTGCTTCTCCCTCTGCATTGCCTGCATCACAGTCCGCTCCTTCCAGATCATCTGCGTCTTCAAGGTGGCCGCCCGGCTGCCCAGAGCCTATGACTTGTGGCGGAAGTACCACGGGCAGGAGGTCTTTGTGGGCACCGTCTTGGCCCTCAAGATGACCATTATGGGGTGCAACGTCTACTTCTACCCTCCGGTGCCAGCCCTGACCACAATGAGAAATAACCCGGCGGTCCTCCTTTTGATGTGTACCCCAGACTTCAAGGCTTCCATGGTCCTCAGCAACTCCCTGGAGATGTTTTTGTGCTTGCTCTGCTTCTCCTTTGCCTACATGGGGAAAGCCATGCCCAAGAACTACAACGAGGCCAGGTACGTCACCCTGAGTATGACTGGGTATTTTAGCTGCTGGGCCACCCTCTTTCTGGTCATGTCCCTCTGCGACGGACTGGTGGTCAATAAGGTAGATACGTCTGTAATGCTGACCAACCTGTTCAACATCTGCCTGGGCTACTTTGGACCCAAGTGTTACATTATTTTCTTCCACCCTGAGAGGAACACAGCCGCTTTCTTTCAGACTGACATCCAGAGCTATACCATGAGGCAGGACTAG

>Burmese python Tas1r2
ATGGCGCTTGCCACTGCGGTGGGCGCCTTTCTCAGCATTTCTGTTTCCATTGCCAGCACGCCTTCTTCTCACTTCCACTTAGCAGGAGATTATATTCTGGGGGGTCTCTTCTCCCTGCACGCGGAAGTGGAGGGCATCTCTCCCCCCCGGGACCCCCAGGTGCCCGTCTGTGAACAGTACAACCTGAAAATGGCCGGCTACAGCTACTTCCAAGCTATGCGGTTTGCAGTGGAGGAGATCAACAACTCCCCCAGCCTCTTGCCGGGGGTCCGGCTGGGGTACGAAATGATCGACAACTGTTACCTCGCCAACACCGTCCACCCCGTCCTGTATTTCCTCGCCGACAACCGGTCCACCATCCAAATCCAGAGGAATTACACTTCGTACCGCCCGAGGGTCATAGCTGTGATCGGTCCGGATTCGTCCCCGGCGGCGGTCACCGTGGCTTATATTTTGAGTCACTTTCTTGTCCCGCAGGTCACCTACAGCGCGACCACGGAGGCTCTGAGCGACCCTGGGACGTTCCCCGTGACTTTCCGCACGATCCCGAGCGCCGAGCAGCAGATTGTGGTCATATTGCGGCTGCTACGCCACTTCAGGTGGAACTGGTTCATTGTCCTGTCCAGCGACGACGAGTACGGCCACCAGAACCTCCAGCTGCTGCGGTTCCAGGCCCCCCGGGCCTGCCTCGCCCTCCAGGAGACCCTTCCCGTGCAGCGAAGAGATCCGCAGGTTTGGGGCAGCCCCGTCCAGGAGAAGATCAGGGCCGCGGTGGCCCGGATCAGGAGAAGCACGGCCAAGGTGGTGGTGGTCCTCAGCTTGGAACTGCCCCTCCCGGCCTTCTTCGAAGAAGCCCTCGGCCAGAACCTCACCGGCTTGGTGTGGATCGCCGCGGAAGCCTGGGCCACTGACCTGTCCCTTCACAACATCCACAACGTGTCCAGCCTGGGAACCATATTTGGGGTGGCCGTGCAGGACGTCCCTGTCCCGGGGTTGGATGACTTCCGAGTCGGGGGGCCCTCCGGGGCGAGCGGGGACCCCAAAGAGCCAGCCTCTGGCAGCACGTGCAACCAGGTTTGCCAGGAATGCCTTCCCACCGTCCAGCTCTACGATAAGAGCCTCCGGCAAGCGGGGAACCGCATCGATTTCAACGTCTACTCGGCCGTCTACGTCGCCGCTCACGCCTTGCACCGCCTGCTGAGTTGCAACGACACCGGGTGCCAGAAGAAGACCGTTTACCCCTGGCAGNNNNNNNNNNNNNNNNNNNNNNNNNNNNNNNNNNNNNNNNNNNNNNNNNNNNNNNNNNNNNNNNNNNNNNNNNNNNNNNNNNNNNNNNNNNNNNNNNNNNNNNNNNNNNNNNNNNNNNNNNNNNNNNNNNNNNNNNNNNNNNNNNNNNNNNNNNNNNNNNNNNNNNNNNNNNNNNNNNNNNNNNNNNNNNNNNNNNNNNNNNNNNNNNNNGCCCCAAAGTCTGTCTGCTCTGAGCAGTGCAGCTCTGGATGGAAGAAGAAGCAGATCGGTTCCCTTTCCTGCTGCTTCGAGTGCGTGGAGTGCGAAGCCGGGACGTTTCTCAACGACAGCGGTAACAGCTTTACCTGCCAGAGATGCCCGCTGGACATGTGGTCCCATCCTGGCCGGGAAGAATGCTTCCCGAAGCTCGTGGTGTACCTGCAGTGGGGCCACCCCGTCTCCGTCGCGCTGCTGCTCCTCTCCGCCCTCGGCTTCTCGGCAACTTTGGGGATCCTCGCCACGTTTGCCCGTCATGCCAGCACGCCGGTGGTGAAGTCCGCTGGCGGCAAGCTCTGCTTCCTCATGCTGTCCTCCCTCGTCCTCGGCTTCTGCAGCGTCTTCTCCTACGTCGGCGTCCCCACCGAGCTGCGGTGTCTTCTCCGCCAGGTGGGCTTCAGCCTCTGTTTCACCGTCTGCATCTCCTGCGCCACCGTCCGCGCCTTCCAGATCCTCTGCGCCTTCAAGGTGGTGGCCTGGCTGCCCACCGCCTTCACCGCGTGGGCCACGTCCAGGGGGCAGTGGGCTTTCATCGCCACGGTCTCCGCCGCCAAGGTGGCCGTCCTGATGCTCAACCTCTGGTACCACTACCCGAGGCCCGTGAAAGCCGTCGTGAAGGGCAGCCCAGCTGAGCTTTTCCTGACGTGTCACGCAGATCACCTGTCTGCCGTGGCGGCCAGCCACGCCTTTGACATGGTCCTCTCCTTCGTGTGCTTCTGCTTGGCCTACGCCGGGAAGGGGCTGCCGAAGAGCTACAATGAGGCCAAGTACATCACGGTCATCATGGTTTGCTACTTCAGCTCCTGGGTGCTGCTGGTGCTGGTCGTGACCGTCTCGGAAGGGACGGTGGTCACCGTCTTGGACATGGCGGTCGTGCTGTCCAACCTGCTCAGCCTGTCCTTGGGCTATTTCGGGCCCAAGTGCTACGTGATCTACGTCCACCCAGAACGCAACACACCGGCCTTCTTCCAGGCCGCCATTCAGAGCTACACCATGGACCAGGGCTAG

>Saltwater crocodile Tas1r2
ATGAGGGAGGCCAGGTTGTGTTTCAGTGCCTTGCTGATCGCAACCAGCTTGAAAACGCTCACCGCTTCCGACTTCCGTCTAGCAGGCGATTACGTGCTCGGGGGGCTCTTCTCGCTGCATGCTGAAACGGTGGGCAAGTCCCCTTTCATCCGCGCAGAGGTGCCACGATGTCAGACGTTTAACCTGAAGGTTGTAGGCTACAGCTTCCTCCAGGCCATGAGATTTGCAGTGGAGGAGATCAACAACAGCAGCACCCTGCTGCCCGGGGTCTCCCTGGGCTACGAGATGGTCGATGTCTGCTATCACACCAACGTCGTGCACCCGCTCCTGTATTTCCTCGCCAACAACCACTCCAGGGTGCAGCTGCAGGAGAGCTACACGTGCTACCAGCCCCGCGTCCTGGCCGTTGTTGGCCCTGACTCCTCTCCAGGAGCCGTCACCATGGCCAACGTCCTGAGTCTCTTCCTCATCCCCCAGATCACCTACACTGCAACCACCGAATCCCTGAGGAACCCCAAACACTTCCCTGTTGCCTTCCGCACCATCCCCAGCACCGAGCAGATGATCAAGGCCATGCTGCTCCTGCTGAAGCATTTTCACTGGAACTGGGTCATCGTGCTGTTCGGCGACGATGATTATGGGCAGGAGAATCTGAAGCTCTTGCGGTTCTGGGCTACGGGGGTCTGTATAGCGTTTCAGGAGAGCATCCCGGTGCCCCGTGGCAGCCAGATGCTGTCACTAGAGCAGCAAGCGAAGGTCCAGGACATTATTAACATGCTCCACCAGAGCACTGCCAAGGTGGTCCTTGTTCTGACCTTGGACTTGATGCTCCCGTTCTTCTTCCAGGAGGCCGTCCGCCAGAAGGTTACAGACTTGGTGTGGATTGGCACCGAAGCCTGGGCCACCGATCCCAGTTTGCACAGCATCACCAACATCAGTAGGTTGGGCACCTTCTTGGGGGTGGCAGTCAGAGAGGTCCCCATCCCTGGTTTCAGTACCTTCAGGGCCAAGGCTCCTTCCAACCAGACTGGAGGAGCTGGAACATGGGCAAGTGACCAAGGGACTTGCAACCAAGTATGTGACCGGTGCTTCTCGGCGGCCAAGCAAAGAGAGAAGGAGCTGAGCGACTCTGGGGAGCGCACAGACTTCAACGTCTACTCCGCCGTCTACGTCTTTGCTCACGCTTTGCACCGGCTGCTGCGCTGCGGCTCCACGGGATGTCACAAGCGGACGGTGTACCCCTGGCAGTTGCTGCCGGAGGTGCGCCAGGTGGATTTCTCTCTGCTCAACAACAAGATCCGGTTCGATGAGAACGGCGATCCCCCAAACAGCTTTGCGATCGTGCAGTGGCGGTGGGACCAGGACAGCCACCTGTTCAAGAAGATCGCTTACTACAGCACCATGCACCAGAAGCTGCTGTTCGGCACGGACAACATCTCTTGGCATACTCCAGGCAACACGGTGCCTGTATCCATCTGTTCCAACCAGTGCATCCCCGGGCAACGGAAAAAGCCCACTGGCCTCCATCCCTGCTGTTTTGAGTGCGTTGACTGTGAAGCAGGGACTTACTTCAACGAGAGCGGTAACCACTACAACTGTCAGCCTTGTCCTGTCACCCACTGGTCCAATGCCAGAAGTCAAACGTGCCACCCGAAGGTCGTGACGTATCTGGCCTGGCACGATCACAGAGCTGTGGTGCTCTTGATAGTCTCACTGTTGGGCCTTTTAACCACCCTAGCAACACTGCTTACATTTGCCTTTCATTTGCGTACCCCCATGGTGAAGTCTGCAGGAGGCGGGATGTGCTTGCTCATGTTGGCCGCTCTGGTCATTTGTTTCCTCAACATCCTTGCGTATGTAGGAATCCCAACAGAGTTCAAGTGTGTGTGGCGGCAGACTGTGTCCAGCTTCTGCTTCACTCTGTGCATCTCCTGCATCGTGATCAGGTCCCTCCAGATCGTCTGCATCTTCAGGCTCATGGCAAAGCTGCCCAAAGCCTATAACTACTGGACCAAGTACAAAGGGCCATACATTTTCATGGCCGTGGTTTTAGCTCTGAAAACTGTTACTCTGATGATCAACTTTCTCATCAGCTCACCGGCTCCTGTCGAGTTGCCCTTAGAGGACAACCCTGCAATATTGGTCCTGGATTGCAAGAAGACTCCTGCGTTTCTTCAAATGTTGGACACTGCCTTAGATATGTCCCTCTCCGTTCTGTGCTTCTGTTTTGCCTACCTTGGCAAAGAGTTTCCCAAAAACTACAATGAAGCCAAGTACATCACGCTATGGACAACTTCCTACTTCACCTCTTGGGCGATACTCTTTGTGGCCATAACTCTGTACCCAGGGGTGCTGGTACCCTTCTTCAGTGCTCTATTTAGTGTAGTCAATTTGTTTGGGATTGTCATAGGTTACTTCGGTCCCAAGTGTTATATCATTTTCTTCCACCCAGAACGCAACACGTCAGCTTACTTCCAAACAGACATCCAGACTTATACCATGAGGCGGAAATAG

>Gharial Tas1r2
ATGAGGGAGGCCGGGTTGTGTTTCAGTGCCTTGCTGATCGCAACCAGCTTGAAAACGCTCACCGCTTCCGACTTCCATCTAGCAGGCGATTACGTGCTCGGGGGGCTCTTCTCGCTGCATGCTGAAATGGTGGGCAAATCCCCCTTCATCCGCGCAGAGGTGCCAAGATGTCAGACGTTTAACCTGAAGATTGTAGGCTACAGCTTCCTCCAGGCCATGAGATTTGCAGTGGAGGAGATCAACAACAGCAGCACCCTGCTGCCCGGGATCTCCCTGGGCTACGAGATGGTCGATGTCTGTTATCACACCAACATCGTGCACCCCCTCCTGTATTTCCTCGCCAACAACCACTCCAAGGTGCAGCTGCAGGAGAGCTACGCACGCTACCAACCCCGGGTCCTGGCTGTTGTTGGCCCTGACTCCTCTCCAGGAGCCGTCACCATGGCCAGCGTCCTGAGTTTCTTCCTCATCCCTCAGATCACCTACACTGCAACCACCGAATCCCTGAGGAACCCCAAACGCTTCCCTGTTGCCTTCCGCACCATCCCCAGCACCGAGCAGATGATCAAGGCCATGCTGCTCCTGCTGAAGCATTTTCACTGGAACTGGGTCATCGTGCTGTTCGGCGACGATGATTATGGGCAGGAGAATCTGAAGCTCTTGCGGTTCTGGGCTACGGGGGTCTGTATAGCGTTTCAGGAGAGCATCCCGGTGCCCCGTGGCAGCCAGAAGCTGTCACCAGAGGAGCAAGCGAAGGTCCAGGACATTATTAACATGCTCCACCAGAGCACTGCCAAGGTGGTCCTTGTTCTGACCTTGGACTGGACGCTCCCGTTCTTCTTCCAGGAGGCCGTCCGCCAGAACGTTACAGACTTGGTGTGGATTGGCACTGAAGCCTGGGCCACCGATCCCAGTTTGCACAGCATCACCAACATCAGTAGGTTGGGCACCTTCTTGGGGGTGGCAGTCAGAGAGGTCCCCATCCCCGGTTTCAATACCTTCAGGGTCAAGGCTCCTTCCAACCAGACTGGAGGAGCTGGAACATGGGCAAGTGACCAAGGAACATGCAACCAAGTATGTGACCAGTGCTTCTTGGTGGCCAAGCAAAGAGAGAAGGAGCTGAGCGGCTCTGGGGAGCGCATAGACTTCAACGTCTACTCCGCCGTCTACGTCATTGCTCACGCTTTGCACCGGCTGCTGCGCTGCGGCTCCACGGGATGTCACAAGCGGACGGTGTACCCCTGGCAGTTGCTGCCGGAGGTGCGCCGGGTGGATTTCTCTCTGCTCAACAACAAGATCCGGTTCGATGAGAACGGTGATCCTCCAAACAGCTTTGCGATCGTGCAGTGGCGGTGGGACCAAGACAACCACCTGTTCAAGAAGATCGCTTACTACAGCACCATGCACCAGAAGCTGCTGTTCGGCACGGACAACATCTCTTGGCATACTCCAGGCAACACGGTGCCTGTATCCATCTGTTCCTACCAGTGCATCCCCGGGCAACGGAAAAAGCCCATTGGCCTCCATCCCTGCTGTTTTGAGTGTGTTGACTGTGAAGCAGGGACTTACTTCAACAACAGCGGTAACCACTACAACTGTCAGCCTTGTCCTGTCACCCACTGGTCCAGTGCCAGAAGTCAAGCGTGCTACCCGAAGGTCGTGACATATCTGGCCTGGCACGATCGCAGAGCTGTGGTGCTCTTGATAGTCTCACTGTTGGGCCTTTTAACCACCCTAGCAACACTGCTCACATTTGCCTTTCATTTGCGTACCCCCATGGTGAAGTCTGCAGGAGGTGGGATGTGCTTGCTCATGTTGGCCTCTCTGGTCATTTGTTTCCTCAACATCCTTGCGTATGTAGGAATCCCAACAGAGTTCAAGTGTGTGTGGCGGCAGACTGTGTCCAGCTTCTGCTTCACTCTGTGCATCTCCTGCATCGTGATCAGGTCCCTCCAGATAGTCTGCATCTTCAAGCTCATGGCAAAGCTGCCCAAAGCCTATAACTACTGGACCAAGTACAAAGGGCCATACGTTTTCATGGCCGTGGTTTTAGCTCTGAAAGCTGTTACTCTGATGATCAACTTTATCATCAGCTCACCAGCTCCTGTCCAGTTGCCCTTAGTGGACAACCCTGCAATATTGGTGCTGGATTGCAAGAAGACTCCTGCGTTTCTCCAAATGTTGGACACTGCCTTAGATATGTCCCTCTCCGTCCTGTGCTTCTGTTTTGCCTACGTTGGCAAAGCGTTTCCCAAGACCTACAATGAAGCCAAGTACATCACACTATGGACAACTTCCTACTTCACCTCTTGGGTGATACTCTTTGTGGCCATAACTGTGTACCCAGGGGTGCTGGTACCCTTCTACAGTGCTCTATTCAATGTAGTCAATTTGCTTGGGATTGTTATAGGTTACTTCGGTCCCAAGTGTTACATCATTTTCTTCCACCCAGAACGCAACACGTCAGCTTACTTCCAAACAGACATCCAGACTTATACCATGAGGCGGAAATAG

>Chinese alligator Tas1r2
ATGAGGGAGGCCAGGTTGTGTTTCAGTGCCTTGCTGATCGCAACCAGCTTGCAAACGCTCACCGCTTCCGACTTCCATTTACCAGGCGACTATGTGCTCGGGGGGCTCTTCTCGCTGCATGCTGAAACGGTGGGCAAATCCTATTTCGCCCACGCAGAGGTGCCAAGATGTCAGACGTTTAACCTGAAGATTGTAGGCTACAGCTTCCTCCGGGCCATGAGATTTGCAGTGGAGGAGATCAACAACAGCAGCACCCTGCTGCCCGGGATCTCCCTGGGCTACGAGATGGTGGATGTATGTTATCACACCAACATTGTGCACCCCCTCTTGTATTTCCTCGCCGACAACCACTCCAAGGTGCAGCTGCAGCAGAGCTACGCACGCTACCGACCCCGGGTCCTGGCCGTTGTTGGCCCTGACTCCTCTCCAGGAGCCGTCACCGTGGCCAACGTCCTGAGTTCCTTCCTCATCCCTCAGATCACCTACACTGCAACCACCGAATCCCTGAGGAACCCCAAACGCTTCCCTGTTGCCTTCCGTACCATCCACAGCACCGAGCAGATGATCAAGGCCATGCTGCTCCTGCTGAAGCATTTTCACTGGAACTGGGTCATTGTGCTGTTCGGCGACGATGATTATGGGCAGGAGAATCTGAAGCTCTTGCAGTTCTGGGCTACGGGGGTCTGTATAGCGTTTCAGGAGAGCATCCCGGTGCCCCGTGAGAGCAAGAAGCTGTCGCTAGAGCAGCAAGCGAAGGTCCAGGACATTATTAACATGCTCCACCAGAGCACTGCCAAGGTGGTCCTTGTTCTGACCTTGGACTTGACGCTCCCGTTCTTCTTCCAGGAGGCCATCCGCCAGAACATTACAGACTTGGTGTGGATTGGCACCGAAGCCTGGGCCACCGATCCCAGTTTGCATAGCATTACCAACATCAGTAGGTTGGGCACCTTCTTGGGGGTGGCAGTCAGAGAGGTCCCCATCCCTGGTTTCAATACCTTCAGGGTCAAGGCTCCTTCCAACCAGACCGAAGGAGCTGGAACATGGGCAAGTGACCCAGGAACATGCAACCAAGTATGTGACCGGTGCTTGTCAGCGGCCAAGCAAAAAGAGAAGGAGCTGAGGGACTCCGGGGAGCGCATAGACTTCAACGTCTACTCCGCGGTCTACGTCATTGCTCACGCTTTGCACCGGCTCCTGCGCTGCAGCTCCGCGGGATGTCACAAGCGGGCGGTGTACCCCTGGCAGTTGCTGCCGGAGGTGCGCCAGGTGGATTTCTCTCTGCTCGACAACAAGATCCAGTTCGATGAGAACGGCGATCCTCCAAACAGCTTTGTGATTGTGCAGTGGCGGTGGGACCAAGACAACCACCTGTTCAAGAAGATCGCTTACTACAGCACCAAGCACCAGAAGCTGCTGTTCGGCACGGACAACATCTCTTGGCATACTCCAGGCAATGAGGTGCCTGTATCCATCTGTTCCTACCAGTGCATCCCCGGGCAACGGAAAAAGCCCATTGGCCTCCATCCCTGCTGTTTTGAGTGTGTTGACTGTGAAGCAGGGACTTACTTCAATGAGAGCGGTAACCACTACAACTGTCAGCCTTGTCCTGCCACCCACTGGTCCAATGTCAGAAGTCAAGCGTGCTACCCAAAGGTTGTGACATATCTGGCCTGGGACGATCACAGAGCTGTGGTGCTATTGATAGTCTCACTGTTGGGCCTTTTAACCACTCTAGCAACACTGCTCACATTTGCCTTTCATTTGCGTACCCCCGTGGTGAAGTCTGCAGGAGGTGGGATGTGCTTGCTCATGTTGGCATCTCTGGTCATTTGTTTCCTCATCATCCTTGCGTACGTAGGAATCCCAACAGCGTTCAAGTGCGTGTGGCGGCATACCGTGTACAGCTTCTGCTTCACTCTGTGCATCTCCTGCATCGTGATCAGGTCCCTCCAGATAGTCTGCATCTTCAAGCTCATGGCAAAGCTGCCCAAAGCCTATAACTACTGGACCAAGTACAAAGGGCCATACATTTTCATGGCTGTGGTTTTAGCTTTGAAAGCTGTTACTCTGATGATCAACTTTATTATCAGCTCACCGGCTCCTGTCGAGTTGCCCTTAGAGGACAACCCTGCAATATTGGTGCTGGATTGCAAGAAGACTCATGCGTTTCTCGAAATGTTGGACACTGCCTTAGATATGTCCCTCTCCGTTCTGTGCTTCTGTTTTGCCTACGTCGGCAAAGAGTTTCCCAAGAACTACAATGAAGCCAAGTACATCGCGCTATGGACAACTTCCTACTTCACCACTTGGGTTATACTCTTTGTGGCCATAACTGCGTACCCAGGGGTGCTGGTACCCTTCTTCAATGCCCTATTCAATGTAGTCAATTTGCTTGGGATTGTCATAGGTTACTTTGGTCCCAAGTGTTATATCATTTTCTTCCACCCAGAACGCAACACGTCAGCTTACTTCCAAACAGACATCCAGACTTATACCATGAGGCAGAAATAG

>American alligator Tas1r2
ATGAGGGAGGCCAGGTTGTGTTTCCGTGCCTTGCTGATCGCAACCAGCTTGCAAACGCTCACCGCTTCCGACTTCCATTTACCAGGCGACTATGTGCTCGGGGGGCTCTTCTCGCTGCATGCTGAAACGGTGGGCAACTCCCATTTCGCCCGCGCAGAGGTGCCAAGATGTCAGACGTTTAACCTGAAGATTGTGGGCTACAGCTTCCTCCAGGCCATGAGATTTGCAGTGGAGGAGATCAACAACAGCAGCACCCTGCTGCCCGGGATCTCCCTGGGCTACGAGATGGTGGATGTCTGTTATCTCACCAACATCGTGCACCCCGTCTTGTATTTCCTCGCTGACAACCACTACAAGGTACACCTGCAGCAGAACTACACACGCTACCGACCCCGGGTCCTGGCCGTTGTTGGCCCTGACTCCTCTCCAGGAGCCGTCACGGTGGCCAACATCCTGAGTTCCTTCCTCATCCCTCAGATCACCTGCACTGCAACCACCGAATCCCTGAGGAACCCCGAACGCTTCCCTGTTGCCTTCCGTACCATCCCCAGCACCGAGCAGACGATCAAGGCCATGCTGCTCCTGCTGAAGCATTTTCACTGGAACTGGGTCATTGTGCTGTTCGGCGACGATGAATATGGGCAGGAGAATCTGAAGCTCTTGCAGTTCTGGGCTACGGGGGTCTGCATAGCGTTTCAGGAGAGCATCCCGGTGCCCCGTGAGAGCAAGAAGCTGTCGCTAGAGCAGCAAGCAAAGGTCCAGGACATTATTAACATGCTCCGCCGGAGCACTGCCAAGGTGGTCCTTGTTCTGACCTTGGACTTGACGCTCCCGTTCTTCTTCCAGGAGGCCATCCGCCAGAACGTTACAGACTTGGTGTGGATTGGCGCCGAAGCCTGGGCGACCGATCCCAGTTTGCACAGCATTACCAACATCAGTAGGTTGGGCACCTTCTTGGGGTTGGCAGTCAGAGAGGTCCCCATCCCTGGTTTCAGTACCTTCAGGGTCAAGTCTCCTTCCAACCAGACTGAAGGAGCTGGAACATGGGCAAGTGACCAAGGAACATGCAACCAAGTATGTGACCGGTGCTTGTCGGCGACCAAGCAAAAAGAGAAGGAGCTGAGGGGCTCTGGGGAGCGCATAGACTTCAACGTCTACTCCGCGGTCTACGTCATTGCTCACGCTTTGCACCGGCTCCTGCGCTGCGGCTCCGCGGGATGTCACAAGCGGGTGGTGTACCCCTGGCAGTTGCTGCCGGAGGTGCGCCAGGTGGATTTCTCTCTGCTCGACAACAAGATCCGGTTCGATGAGAACGGCGATCCTCCAAACAGCTTTGTGATCGTGCAGTGGCGGTGGGACGAAGACAACCACCCGTTCAAGAAGATCGCTTACTACAGCACCATGCACCAGAGGCTGCTGTTCGGCACGGACAACATCTCTTGGCATACTCCAGGCAACGAGGTGCCTGTATCCATCTGTTCCTACCAGTGCATCCCCGGGCAACGGAAAAAGCCCGTTGGCCTCCATCCCTGCTGTTTTGAGTGTGTTGACTGTGAAGCAGGGACTTACTTCAACGAGAGCGGTAACCACTACAACTGTCAGCCTTGTCTTGCCACCCAGTGGTCCAATGTCAGAAGTCAAGCGTGCTACCCAAAGGTTGTGACATATCTGGCCTGGGACGATCACAGAGCTGTGGTGCTATTGATAGTCTCACTGTTGGGCCTTTTAACCACTCTAGCAACACTGCTCACATTTGCCTTTCATTTGCGTACCCCCGTGGTGAAGTCTGCAGGAGGTGGGATGTGCTTGCTCATGTTGGCATCTCTGGTCATTTGTTTCCTCAACATCCTTGCATACGTAGGAATCCCAACAGTGTTCAAGTGCGTGTGGCGGCAGACCGTGTACAGCTTGGGCTTCACTCTGTGCATCTCCTGCATCGTGATCAGGTCCCTCCAGATAGTCTGCATCTTCAAGCTCATGGCAAAGCTGCCCAAAGCCTATAACTACTGGACCAAGTACAAAGGGCCATACATTTTCATGGCTGTGGTTTTAGCTCTGAAAGCTGTTATTCTGATGATCAACTTTATTATCAGCTCACCGGCTCCTGTCGAGTTGCCCTTAGAGGACAACCCTGCAGTATTGGTGCTGGATTGCAAGAAGACTCATGCGTTTCTCGAAATGTTGGACACTGCCTTAGATATGTCCCTCTCCGTTCTGTGCTTCTGTTTTGCCTACGCCGGCAAAGAGTTTCCCAAGAACTACAACGAAGCCAAGTACATCACGCTATGGACAACCTCCTACTTCACCACTTGGGTTATACTCTTTGTGGCCATAACTGCGTACCCAGGGGTGCTGGTACCCTTCTTCAATGCCCTATTCAATGTAGTCAATTTGCTTGGGATTGTCATAGGTTACTTTGGTCCCAAGTGTTATATCATTTTCTTCCACCCAGAACGCAACACGTCAGCTTACTTCCAAACAGACATCCAGACTTATACCATGAGGCAGAAATAG

>Spiny softshell turtle Tas1r2
ATGGCGGGCTCAGAGACGCAGTATTCTGATTTCCAGGCCATGGCGGGCTCAAAGACGCAGTATTCTGATTTCCATCTGCCTGGGGATTACCTGCTCGGGGGCCTTTTCTCTCTGCATGCTGAAACTATGAGCAGCCCCCATCTGAGCCATTCGGTGGTGCCCACGTGTCAAGCGTACAAGCTGAAGATTGCAGGCTTCAGCTACCTCCGGGCCATGAGGTTCGCAGTGGAACAGATCAACAATTCCAGTACCCTGCTGCCTGGTGTCTCCCTAGGCTACGAGATGGTAGACGTCTGTTACTTCACCAACTCCATTCACCCCGTCTTGTATTTCCTCTCCAACCAGCACGCTGTGGTGCCGCTGCACAGTAACTACACTCACTACCTCCCACGGGTGCTGGCTGTCATCGGCCCAGACTCCTCACAAGCAGTTGTCACGGTGGCCCACATATTGAGCCTCTTTCTCATGCCACAGATCTCTTACACGGCCACCACGGATGCTCTGAACAGCCATGAACGCTTCCCCACAGCCTTCCGCGCCACCTCTGGCATGGAGCAGCAGATTGTGGCCATGCTGCTTCTGCTGAGGAAGTTCCGGTGGAACTGGATCAACGTTCTGTACAGCGACGATGATTACGGGCGGCAGAACCTGAAGCTCCTGAGGGCCCGGATCAGGGGGATCTGCGTGGCCTTGCAGGACGTCATCCCCGTGCCCCGCAGCAGCCAGCTGCTCCCGCAAGAGTTGCAAGAAAAGATCCAGGCCATTGTCAGCAACGTCATTGCCAGCACAGCCAACGTGGTCATCGTCCTGTCCTTGGAGATGACGCTGCCGTTCTTCTTCCAAGAAGCTGTCCGCCAGAACGCCTCAGACTTGGTGTGGATCGCCAGCGAAGCCTGGGCCATTGAGCCTACCCTGCACAACATCACTGACATCAGGAGGGTGGGCACCATCCTGGGGGTGGCTGCAAAAGAATTCTCCATCCCTGGCTTCGGTGACTTCAGGGTCAGCCAGGCACAAGGAACCAATCGGCAGCCGAGGGACCAAAACACATGCAACCAAAAGTGTGACCAGTGCATCAGAGCTGCCCGAGCTGCAGACCAGAGTCTGAGAGCCCAAGGGGAGCGAATAGACTTCAATGTCTACTCTTCCGTCTACATTGTGGCTCATGCTTTACACAGACTGCTGGGCTGCAACACCACCGGATGTCACAAGCGGCTAGTTTACCCCTGGCAGGTCCCAGAGGTGAGTCGCGTGAACTTCTCTCTGCTGGAGAAGAGGATCGACTTTGGTAGAGAGAAAGGCGACACTCCAAACAGCTTCGAGATCATCCAGTGGCAATGGGACCAACCCAACTCCCCGTTTAAGAAAATTGCCTCTTACAGCACAAAGAACCGGAAGATGCAGTTCGTTACATCGAACATCTCCTGGCACACCCCAAACAACACGNNNNNNNNNNNNNNNNNNNNNNNNNNNNNNNNNNNNNNNNNNNNNNNNNNNNNNNNNNNNNNNNNNNNNNNNNNNNNNNNNNNNNNNNNNNNNNNNNNNNNNNNNNNNNNNNNNNNNNNNNNNNACCCATATAACTGCCAGCCTTGTCCAACTGATCAGTGGTCCAACACCAATAGTCAAGAGTGCAACCCGAGGCTGATGAAATATTTGGAATGGCAGGAAGGCACCACCGTGATGTTGGTGCTATTTTCAGGGCTGGGCCTCATAGCTACTCTCGTAATCCTGGTAACCTTTGCCATTCATTCGCACACCCCTGTGGTGAGGTCCGCAGGAGGCAGCATGTGCTTCTTCATGGTGGGGTCTCTGATCGTCGGTTTTGTCAGCGTCCTCACGTATGTCGGAATCCCGACAGAGTTCAAGTGCGTGTGCCGGCAAACTGTGTTCAGCTTCTGCTTCACCGTGTGCATCTCCTGCATTACGGTCAGGTCCTTCCAGATCATCAGCGTTTTCAAGATGGCTGCCCGGCTGCCCAAAGTCTACAACTACTGGATAAAGTACAATGGGCAGTACACTTTTATAGTTGTAATCTTAGCTCTGAAAGCCTCCATCATGATGGCCAACATGATCATCCACCCTCCTGCTCCGGTTCAGTTATACCTGGAGGAAGACCCCTGGATAATAGTGCTGCAATGCAACAAGAGCTACAAGTCGGCCTTGATAATTAACAGTATGCTAGATATGTTTCTCTCTATTCTGTGCTTCTATTTTGCCTACATGGGGAAGGAGCTTCCCAAGAACTACAACGAAGCCAAGTACATCACGCTGTGCATGGTCTGCTATTCCATCACCTGGCTTTCTCTTCTCCTGGTCATGTCCCTGTACAGAGGGGTGCTGGTGACCATCTTTGATGTGACGGGTGTGCTAATCAATTTGTTTGGGATCTCCATGGGTTACTTTGGTCCCAAGTGTTATGTGATATTTTTCCATCCAGAACGCAACACGGCTGCTTACTTCCAAACTGCCATCCAGAGCTACACCATGAGGCAGAATTAA


>Chinese softshell turtle Tas1r2
ATGAGGAGCACCCTGGCGTCAGCTGTGTGCATTAGTGTCATGCTGGCTATGGTGGGCTCAGAGACGCAGTATTCTGATTTCCATCTGCCTGGGGATTACCTGCTCGGGGGGCTTTTCTCGCTGCATGCTGAAACTATGAGCAGCCCCCATCTCAGCCACTCGGTGGTGCCCACGTGTCAAGCGTACAAACTGAAGATCTCAGGCTACAGCTACCTCCGGGCCATGAGGTTCGCAGTGGAACAGATCAACAATTCCAGTACCCTGCTGCCTGGTGTCTCCCTAGGCTACGAGATGGTCGACGTCTGTTACTTCACCAACTCCATTCACCCCATCTTGTATTTCCTCTCCAACCAGCACGCTGTGGTGCCGCTGCACAGTAACTACACTCACTATCTCCCACGGGTGCTGGCTGTCATCGGCCCAGACTCCTCACAGGCAGCTGTCACAGTGGCCCACATATTGAGCCTCTTTCTCGTGCCACAGATCTCTTACACAGCCACCACGGACACTCTGAACAGCCATGAAACCTTCCCCGCAGTCTTCCGCGCCACCTCCGGCATGGAGCAGCAGATCGTGGCCATGCTGCTCCTGCTGAGGAAGTTCAAGTGGAACTGGATTAACGTTCTGTACAGCGACGATGATTACGGGCGGCAGAACCTGAAGCTCCTGAGGGCCCGGGCCAGGGGGATCTGCGTGGCCTTGCAGGACATCATCCCCGTGCCCCGCAGCAGCCAGCTGCTCCCGCAAGACTTGGAAGTGAAGATCCAGGCCATTGTCCGCAACGTCATCGCCAGCACGGCCAACGTGGTCATCGTCCTGTCCTTGGAGATGACGCTGCCGTTCTTCTTCCAAGAAGCCATCCGCCAGAATGCCTCGGACTTGGTGTGGATCGCCAGCGAAGCCTGGGCCATTGAGCCTACCCTGCACAACATCACTGACATCAGGAGGGTGGGCACCATCCTGGGGGTGGCTGCAAAAGAATTCTCCATCCCTGGCTTCGGCGACTTCAGGGTCGGCCAGGCAAAAGGAACCAATTGGCAGCCGGGGGACCAAAACACGTGCAACCAGGAGTGTGACCAGTGCATCAGAGCTGCCCGAGCTGCAGACCAGAGTCTGAGAGCCCAAGGCGAGCGAATAGACTTCAATGTCTACTCTTCCGTCTACATTGTGGCTCTTCCTTTACACAGACTGCTGGGCTGCAACGCCACCGGATGTCACAAGCGGCCAGTTTACCCCTGGCCGCTAGCCCCAGAGGTGAGTCGCGTGAACTTCTCTCTGCTGGAGAAGAGGATCAACTTTGGAGAGAAAGGCGACACTCCAAACGGCTTCGAGATCATCCAGTGGCAATGGGACCAACCCAACTCCCCTTTTAAGAAAATTGCCTCTTACAGCACAAAGAACCGGCAGATGCAGTTCGTTACGTCGAACATCTCCTGGCACACCCCAAACAACACGGTCCCGATTTCAGTCTGTTCCCAGGCATGTGCTTTTGGGCAGCGGAGGAAGCCCAGAGGTGGGAGCAGCTGCTGTTTTGAGTGTATCGATTGCAAAGCAGGGACTTTCCTCAACGAGAGCGGTAATCCATATAACTGCCAGCCTTGTCCAACTGATCAGTGGTCCAAGACCAACAGTGAAGAGTGCAACCCGAGGCTGGTGAAATATCTGGAATGGAAGGAAGGCACCACCGTGATGCTGATGCTATTTTCAGTGCTTGGCTTCATAGCTACTCTCGTAATCCTGGTGACCTTTGCCGTTCATTCGCACACCCCTGTGGTGAAGTCGGCAGGAGGCAACATGTGCTTCCTCATGGTGGGGTCTCTGATCGTCGGTTTTGTCAGCATCCCCATGTTCTTTGGAATCCCGACGGAGTTCAAGTGCGTGTGCCGGCAAACTGTGTTCAGCTTCTGCTTCACCGTGTGCATCTCCTGCATCACGGTCAGGTCCTTCCAGATCATCAGCATTTTCAAGATGGCTGCCCGGCTGCCCAAAGTCTACAACTACTGGATAAAGTACAATGGGCAGTACACTTTTATAGCTGCAATCTTAGCTCTGAAAGTCTCCATCATGGTGGCCAACATGATCATCCACCCTCCTGCTCCGGTTCAGTTATACCTGGAGGAAGACCCCTGGATAGTAGTGCTGGAGTGCAACAAGAGCTACAAGTTGGCCTTGCTAATTAACAGCATGCTAGATATGTTTCTCTCTATTCTGTGCTTCTATTTTGCCTACATGGGGAAGGAGCTTCCCAAGAACTACAACGAAGCCAAGTACATCACACTGTGCATGGCCTGCTATTCCATCACCTGGCTTTCCCTTCTCCTGGTCATGTCCCTGTACAGAGGGGTGCTGGTGACCATCTTTGATGCGGTGGGTATGCTAATCAATTTGTTTGGGATCTCCATGGGTTACTTTGGTCCCAAGTGTTATGTGATATTTTTCCATCCAGAACGCAACACGGCTGCTTACTTTCAAACTGCCATCCAGAGCTACACCATGAGGCAGAATTAA

>Green sea turtle Tas1r2
ATGAGGAGCACAGGGGTGTTAGCTATGTGCGTTAGTGTCTTGCTGACCATGGCCGGCTCAGAGACACAGTATTCCGATTTCCATCTGGCTGGCGATTACCTCCTCGGGGGGCTTTTCTCGCTGCATGCTGAAACTATGAGCAGCCCCCATCTCAGCCATTCGGCGGTACCCACGTGTCAAGCNNNNNNNNNNNNNNNNNNNNNNNNNNNNNNNNNNNNNNNNNNNNNNNNNNNNNNNNNNNNNNNNNNNNNNNNNNNNNNNNNNNNNNNNNNNNNNNNNNNNNNNNNNNNNNNNNNNNNNNNNNNNNNNNNNNNNNNNNNNNNNNNNNNNNNNNNNNNNNNNNNNNNNNNNNNNNNNNNNNNNNNNNNNNNNNNNNNNNNNNNNNNNNNNNNNNNNNNNNNNNNNNNNNNNNNNNNNNNNNNNNNNNNNNNNNNNNNNNNNNNNNNNNNNNNNNNNNNNNNNNNNNNNNNNNNNNNNNNNNNNNNNNNNNNNNNNNNNNNNNNNNNNNNNNNNNNNNNNNNNNNNNNNNNNNNNNNNNNNNNNNNNNNNNNNNNNNNNNNNNNNNNNNNNNNNNNNNNNNNNNNNNNNNNNNNNNNNNNNNNNNNNNNNNNNNNNNNNNNNNNNNNNNNNNNNNNNNNNNNNNNNNNNNNNNNNNNNNNNNNNNNNNNNNNNNNNNNNNNNNNNNNNNNNNNNNNNNNNNNNNNNNNNNNNNNNNNNNNNNNNNNNNNNNNNNNNNNNNNNNNNNNNNNNNNNNNNNNNNNNNNNNNNNNNNNNNNNNNNNNNNNNNNNNNNNNNNNNNNNNNNNNNNNNNNNNNNNNNNNNNNNNNNNNNNNNNNNNNNNNNNNNNNNNNNNNNNNNNNNNNNNNNNNNNNNNNNNNNNNNNNNNNNNNNNNNNNNNNNNNNNNNNNNNNNNNNNNNNNNNNNNNNNNNNNNNNNNNNNNNNNNNNNNNNNNNNNNNNNNNNNNNNNNNNNNNNNNNNNNNNNNNNNNNNNNNNNNNNNNNNNNNNNNNNNNNNNNNNNNNNNNNNNNNNNNNNNNNNNNNNNNNNNNNNNNNNNNNNNNNNNNNNNNNNNNNNNNNNNNNNNNNNNNNNNNNNNNNNNNNNNNNNNNNNNNNNNNNNNNNNNNNNNNNNNNNNNNNNNNNNNNNNNNNNNNNNNNNNNNNNNNNNNNNNNNNNNNNNNNNNNNNNNNNNNNNNNNNNNNNNNNNNNNNNNNNNNNNNNNNNNNNNNNNNNNNNNNNNNNNNNNNNNNNNNNNNNNCTAGTGCCAGAGGTGAAGCGCGTGGACTTCTCTCTGCTTGAGAAGAGGATCAATTTCAGAGAGAAAGGCGACACTCCGAACAGCTTCGAGATCATCCAGTGGAAGTGGGACCAATCAAGCAACCCTTTTCAGAAAATCGCCTCCTATAGCACGAAGAACCAGAAGCTGCTGTTCATCACCCAGAACATCTCCTGGCACACCCCAAACAACACCGTCCCCATTTCAGTCTGTTCCCAGCAGTGCGAGCCTGGGCAGCGGAGAAAGCCCGCAGGTGTTAGCAGCTGCTGTTTTGAGTGTATCGACTGTGAAGCAGGGACTTTCCTCAACCACAACGGTAACCTGTACAACTGCCAGCCTTGTCCAGCTGACCAGTGGTCCAGTGCCAGAAGTCAAGAGTGCTACCCAAGGCTTGTGAAATATCTGCAATGGCAAGAAGGCACTACAGTGGTGTTGCTGCTATTCTCGGTGCTGGGCCTCATAGCCACTGTAGTCATATCTGTCACCTTTGCCATTCATTCGCACACCCCCGTGGTGAAGTCCGCAGGAGGCAGGATGTGCTTCCTCATGCTGGCATCTCTGATCATCGGTTTCGTCAACGTCCCCATGTATGTAGGGATCCCGACAGAGTTCACGTGCGTGTGCCGGCAAACAGCGTTCAGCCTCTGCTTCACCGTGTGCATCTCCTGCCTCACCGTCGGGTCCTTCCAGATCGTCAGCATTTTCAAGACGGCTGCCTGGCTGCCCAAAGCCTACAGCTACTGGATGAAGTACAATGGCCAGTACATTTTTATAACCGTAATTATAGCTCTGAAAGTCACCATCACTGTGACCAACTTTATCATCCACCCTCCTGCTCCAGTTCTGTTAGCTCAGGAGGACGACCCCTCTACAGTAGCGCTGCAATGCAACAAGAGCTACAAGTTGGCCTTGCTGATGAACAGCAGCCTAGATATGTTTCTCTCTAGTCTGTGCTTCTGTTTTTCCTACATGGGCAAGGAGCTTCCCAAGAATTACAACGAAGCCAAGTACATCACGCTGTGTATGACCTGCTATTCCGTTTCCAGGATTGCCATTTTCCTGGTCATGTCTAGGTACAGAGGGGTGCTGGTGACCCTCTGTGATGCTATGCGCATGGTAATCAATTTGCTTGGGATCTCCCTGGGTTACTTTGGCCCCAAGTGTTATCTGATATTTTTCCATCCAGAATGCAACACAGCTGCTTACTTCCAGACTGCCATCCAGAGCTACACCATGAGACAGGACTAA

>Painted turtle Tas1r2
ATGAGGAGCACAGGGGTGATCGCTATGTGCGTTAGCGTCTTGCTGACCGTGGCAGTCTCAGAGACGCAGTATTCCGATTTCCATCTGGCTGGGGATTACCTCCTCGGGGGGCTTTTCTCGCTGCACACTGAAACCATGAGCAGCCCCCATCTCAGCCACTCGGCGGTACCCACGTGTCAAGCGTACAAACTGAAGATAGCAAGCTACAGCCACCTCCGGGCCATGAGGTTCGCAGTGGAGCAGATCAACAATTCCAGTACTCTGCTGCCTGGTGTCTCCCTAGGCTACGAGATGGTCGACGTCTGTTATTTCACCAACTCCATCCACCCCATCTTGTATTTCCTCGCCAACGAGCACTCTGTGGTGCAGCTGCAAAATAACTATACACACTACAAGCCCCGGGTGCTGGCTGTTATTGGCCCAGACTCTTCACAAGCAGCTGTTATGGTGGCCCACGTATTGAGTCTTTTCTTCATTCCACAGATCTCCTACAGGGCAACCACTAATGAGCTGAACGACCGCGAACGCTTTCCCAGTGCCTTCCGCGCCATTTCCAGCATGGAGCAGCAGATTGTGGCCATGGTGCTCCTGCTGAAGGAGTTCCAGTGGAACTGGATCAACGTTCTGTACAGCGACGATGATTACGGGCGGCAGAACCTGAAGCTCCTGTGGGCCAGGGCTACCGGGATCTGCGTGGCAATGCAGGACGTCATCCCGGTTCCCCGCAGCAGCGAGCTGCTCCCACTAGAGTTGCAGGGAAAGATCAAGGCCATCGTCAGCAAGGTCATCCACAGTACGGCTAACGTGGTCATCGTCCTGTCCTTGGAGATGACGCTACCGTTCTTCTTCCAAGAAGTTGTCCGCCAGAATGTCACGGATTTGGTGTGGATTGCCGCCGAAGCCTGGGCCATTGAGCCCACCTTGTACAACATCACTGACCTCTGGAGGGTGGGCACCATCCTGGGGGTGGCAGCAAAAGAATTCTCCATTCCTGGTTTTGATGACTTCAGGGTCAGCCTGGCAAAAGACGACAATGGGCAGGCGAGTGACCAAACTACGTGCAATCAAGCGTGCGACCAGTGCCTCGGAGCTGCCCGAGACGCAGACCAGACTATGAGGGCCCAAGGGGAGCGCACAGACTTCAGCGTCTACTCTTCTGTCTACATCGTGGCTCACGCTTTGCACAGGCTGCTGGGCTGCAATACCACAGGATGCCACAAGCGGATGGTTTACCCCTGGCAGCTAGTGCCAGAGGTGAAGCGCGTGGACTTCTCTCTGCTCGACAAGAGGATCAATTTCAGAGAGAAAGGCAACACTCCAAACAGCTTCGAGATCATCCAGTGGAAGTGGGACCAACCCAACCACCCTTTTCAGAAAATCGCCTCCTACAGCACAAAGAACCAGAAGCTGCTGTTCACCACCCAGAACATCTCCTGGCACACCCCAAACAACACGGTCCCCATTTCAGTCTGTTCCCAGGAGTGTGAGTACGGGCAGCGGAGGAAGCCCATAAGCGTTAGCAGCTGCTGTTTTAAGTGTATCGACTGTGAAGCAGGGACTTTCCTCAACAACAAAGGTAACCCGTACAACTGCCAGCCTTGTCCAGCTCACCAGTGGTCCAGTGCCAGAAGTCAAGAGTGCTATCCAAGGCTTGTGAAATATCTGGAATGGCAAGAACGCACTTCAGTGGTGTTGCTGCTATTCTCGGTGCTGGGCCTCATAGCCACTCTAGTCATATCGGTCACATTTGCCATTCATTCGCAAACCCCTGTGGTGAAGTCCGCAGGAGGCAGGATGTGCTTCCTCATGCTGGTGTCTCTGATCATCGGTTTCCTCAACGTCCCCATGTACATAGGAATCCCGACAGAGTTCAAGTGCGTGTGCCGGCAAACAGTGTTCAGCCTCTGCTTCACCGTGTGCATCTCCTGCATCACCGTCAGGTCCTTCCAGATCATCAGCATTTTCAAGATGGCTGCCCGGCTGCCCAAAGCCTACAGCTACTGGACGAAGTACAACGGCCAGTACATTTTTATAACCGTAATTTTAGCTCTGAAAGTCGCCATCATTGTGACCAACATTATCATCAACCCTCCTGCTCCAGTTCTGGTAGATCTGAAGGACGACCCCTCTCTAGTAGTGCTGCAATGCAACAAGAGCTACAAGTTGGCCTTGTTAATGAACAGCAGTCTAGATACATGTCTCTCTATTCTGTGCTTTTATTTTTCCTACATGGGCAAGGAGCTTCCCAAGAACTACAATGAAGCCAAGTACATCACACTGTGCATGACCTGCTATTCCGTTTCCGGGATTGCCATTTTTCTGGTCATGTCTGTGTACAGTGCTGTGCTGGTGACCATCTGCGATGCCATGGGCGTGGTAATCAATTTGCTTGGGATCTCCATGGGTTACTTTGGTCCCAAGTGTTATCTGATATTTTTCCATCCAGAACGCAACACGGCTGCTTACTTCCAAACTGCCATCCAGAGCTACACCATGAGACAGGACTAA

>Diamondback terrapin Tas1r2
ATGAGGAGCACAGGGGTGATCGCTATGTGCGTTAGCGTCTTGCTGACCATGGCAGTCTCAGAGACGCGGTATTCTGATTTCCATCTGGCTGGGGATTACCTCCTCGGGGGGCTTTTCTCACTGCACACTGAAACCATGAGCAGCTCCCATCTCAGCCACTCGGCGGTACCCACGTGTCAAGCGTACAAGCTGAAGATAGCAAGCTACAGCCACCTCCGGGCCATGAGGTTCGCAGTGGAGCAGATCAACAATTCCAGTACTCTGCTGCCTGGTGTCTCCCTAGGCTACGAGATGGTCGACGTCTGTTATTTCACCAACTCCATCCACCCCATCTTGTATTTCCTCGCCAACGAGCACTCTGTGGTGCAGCTGCAAAATAACTATACACACTACCAGCCCCGGGTGCTGGCTGTTATTGGCCCAGACTCTTCACAAGCAGCTGTTATAGTGGCCCACGTATTGAGTCTTTTCTTCATTCCACAGATCTCCTACAGGGCAACCACTAATGAGCTGAACGACCGCGAACGCTTTCCCAGTGCCTTCCGCGCCATTTCCAGCATGGAGCAGCAGATCGTGGCCATGCTGCTCCTGCTGAAGGAGTTCCAGTGGAACTGGATCAACGTTCTGTACAGCGACGATGATTACGGGCGGCAGAACCTGAAGCTCCTGTGGGCCAGGGCTACCGGGATCTGCGTGGCAATGCAGGACGTCATCCCGGTTCCCCGCAGCAGCCAGCTGCTCCCACTAGAGTTGCAGGGAAAGATCAAGGCCATCGTCAGCAAGGTCATCCACAGTACGGCTAACGTGGTCATCGTCCTGTCCTTGGAGATGACGCTACCGTTCTTCTTCCAAGAAGTTGTCCGCCAGAATGTCACGGATTTGGTGTGGATTGCCGCCGAAGCCTGGGCCATTGAGCCCACCTTGTACAACATCACTGACCTCTGGAGGGTGGGCACCATCCTGGGGGTGGCAGCAAAAGAATTCTCCATTCCTGGTTTTGATGATTTCAGGGTCAGCCTGGCAAAAGAAGACAATGGGCAGGCGAGTAACCAAACTACGTGCAATCAAGCGTGCGACCAGTGCCTCGGAGCTGCCCGAGACGCAGACCAGACTATGAGGGCCCAAGGGGAGCGCACAGACTTCAGCGTCTACTCTTCTGTCTACATCGTGGCTCACGCTTTGCACAGGCTGCTAGGCTGCAATACCACAGGATGCCACAAGCGGATGGTTTACCCCTGGCAGCTAGTGCCAGAGGTGAAGCGCGTGGACTTCTCTCTGCTCGACAAGAGGATCAATTTCAGAGAGAAAGGCGACACTCCAAACAGCTTCGAGATCATCCAGTGGAAGTGGGACCAACCCAACCACCCTTTTCAGAAAATCGCCTCCTACAGCACAAAGAACCAGAAGCTGCTGTTCACCACCCAGAACATCTCCTGGCACACCCCAAACAACACGGTCCCCATTTCAGTCTGTTCCCAGGAGTGTGAGTATGGGCAGCGGAGGAAGCCCATAAGCGTTAGCAGCTGCTGTTTTAAGTGTATCGACTGTGAAGCAGGGACTTTCCTCAACAACAATGGTAACCCGTACAACTGCCAGCCTTGTCCAGCTCACCAGTGGTCCAGTGCCAGAAGTCAAGAGTGCTATCCAAGGCTTGTGAAATATCTGGAATGGCAAGAAGGCACTTCAGTGGTGTTGCTGCTATTCTCGGTGCTGGGCCTCATAGCCACTCTAGTCATATCTGTCACATTTGCCATTCATTCGCAAACCCCTGTGGTGAAGTCCGCAGGAGGCAGGATGTGCTTCCTCATGCTGGTGTCTCTGATCATCGGTTTCCTCAACGTCCCCATGTACGTAGGAATCCCGACAGAGTTCAAGTGCAAGTGCCGTCAAACAGTGTTCAGCCTCTGCTTCACCGTGTGCATCTCCTGCATCACCGTCAGGTCCTTCCAGATCATCAGCATTTTCAAGATGGCTGCCCGGCTGCCCAAAGCCTACAGCTACTGGACGAAGTACAACGGCCAGTACGTTTTTATAACCGTAATTTTAGCTCTGAAAGTCGCCATCATTGTGACCAACATTATCATCAACCCTCCTGCTCCAGTTCTGGTAGATCTGAAGGACGACCCCTCTCTAGTAGTGCTGCAATGCAACAAGAGCTACAAGTTGGCCTTGTTAATGAACAGCAGCCTAGAAACATGTCTCTCTATTCTGTGCTTTTATTTTTCCTACATGGGCAAGGAGCTTCCCAAGAACTACAACGAAGCCAAGTACATCACACTGTGCATGACCTGCTATTCCGTTTCCGGGATTGCCATTTTCCTGGTCATGTCTGTGTACAGTGCTGTGCTGGTGACCATCTGCGATGCCATGGGCGTGGTAATCAATTTGCTTGGGATCTCCATGGGTTACTTTGGTCCCAAGTGTTATCTGATATTTTTCCATCCAGAACGCAACACGGCTGCTTACTTCCAAACTGCCATCCAGAGCTACACCATGAGACAGGACTAA


>Japanese gecko Tas1r3
ATGGCCGCTTTCCTTGTGCTCGGTATCGGTTTGGGCTGGACCCTGGCCCGGGAAGAGCGCTGCATCTCTTCCCAGTTTAGAAAACCCGGAGACTATCTGCTGGGTGGATTGTTCCCTTTACGAGTCCTCACCACCAGTGCAATGGACCGGACGTTGCCGGATGTTTACATGTGCGAGAGGCTTTATGCCACAGGTCTCGTCTGGGCTCTGGGGATGAAGTTTGCCGTGGAGGAAATCAACAACTCCACAACGCTGCTGCCAGGGATCAAGCTGGGCTACAACATCTACGACGACTGCTCGGAGCCGATCGTCGCCCTCCAGCCCAGCCTCCTGTTCCTCACCAGGACAGGCAGCAACAGAATCGGAGTCCTCTGCAACTACACCGACTACCAGCCCCGGGTGCTGGCGGTCATAGGGCCGCACAGCTCTCAGCTCTGCACCGTTACTGCTAAGCTCTTTAGCTTCTTCCTGATCCCGCAGATCAGCTATGGTGCCACGTCACAGAAGCTGAACAGCGAGGAGATGTACCCCTCTTTCTTCCGCACTGTGCCCAGCGACAAGATCCAACTGGACGCCATGGTGGAACTCCTGACCTCTTTCAAGTGGAACTGGATCGCAGTCATAGGCAGCGATGACGAATACGGCCGAGAAGGCCTCAGCCTCCTGTCTTCCATGGCGGTCAGCAAAAGCATCTGCGTCGCCTACGAGGGGCTGATCCCGGCAGACGTACTGAGCCCTGATTTTGACAAGACGTTGGTGTCGACCATTGAGTCGGTCAACAAAACCAACGTCAACGTCATCGTCCTTTTCTCCAACGACCGAACCGTCCGGGCTCTCTTCAAAGAGTGTCTCCGGCTAGGACTGGGCAAGAAGGTATGGCTGGCCACCGAAGCGTGGGTGATGTCTGACGTGGTCACCTCCCTCGGGCGAGTGGACTCTATTGGGACAGTCATTGGTTTCATCATCAAGGCCGGAAACGTCTCCAGCTTTCACGAGTACGCCATCAGACTCTTTGAGCTGAGCCAACAGAAGAGTTTCTGCGAGGCTTCCCAGAAGGAAGCCAATGAGGTGGGCTCGGACGTCCTGGGGTCGCAGTGCCCGCAATGTGACCAGGTTTCCCTAGAGACCATCAAAGGGGTGCTGGAGCATCGGCAGACTTTTGCTGTGTACACGGCTGTCTACAGCGTGGCCCATGCGCTCCACAACGCGCTGGGTTGTGAAAGCGGGCGGTGTAACAAGAGCAGTGTCAAACCTTGGCAGGTGCTGCTGGAAGAAATGAAGACCCTCAATTTCAGCACCAGAAACCAGTCGTTCCAGTTTGACCGATACCGCAGCATCAACAAGGGCTACGAGGTCATTGGGTGGAGCTGGAAGGACGGCCAGATCAAGTACACCACCCTTGGAGAATTCAATGGGAAACTGAACATCAACAAATCCCTGCTTCTTTTTCATACCGAAAATCAACAGAAGCCTACGTCCCAGTGCCTTACCACGTGCCAACCTGGGCAGATCCGCCGGATGAAAGGTTTTCACCTGTGCTGTTACGACTGCATTGACTGCGAGAAGGGGACATTCTGCAGCAGTAGAGAGGACTCGGCCTGCACTCCCTGCCCTGAGCACCAGTGGTCTCCCAAGCGCAGCACGCGGTGTTATGACCGCAGTGAGAAGTACCTCTTCTGGTTAGAACCCCTGTCCTTGATCTTGCTGGGCCTGTTGTTCTTAGCTTTGGCTCTCACCTGCCTGACGGGGGCGCTGTTCCTGAAGAACCTCCATACCCCCGTGGTGCAAGCCGCCGGGGGCGCCATGAGCCTCTTGGCCCTCTCCTCCCTTGCCATGATGTGCGTCAGCACCAGCCTTCACATCGGGAAGCCCAGCCCCACCATCTGCAAGCTCAGCCAGCCTTTCTTCGCCCTCTGCCTCAATGTCTGCTTCTCCACCATATTGGTGAAAGCATTCCAGATTGTCCTGGTGCATGACTTCGCCAACAGCCGGCGCACCTTCCTGCACACCCTCATCCAGAAGCAGCCCTGGTCCATCGTGGCCTCCTGCCTCCTAGCGGAAAGTCTCTTCTGCTATTGGTTTGTCTACGACGTCCCACCGGTCGTGGTCCGCAACTACGCTCTTTTGCCGACCCAAGTTCTCATCCAGTGCAAGATTGAATCTTGGCCCGCCTTTGCCCTGATCCATGGGTACAATGGCATCCTGGCGTTTACCTCTTTCCTCTGCACCTTCATGGTGCAGATGCCAGCCAAGAAGTACAACGTTGCACGGGGCATCACCTTCACCATGATTGCATACTTCATCGCCTTGGTCTTCTTCATCCCCACCTACACCTCCGTGAAGCAAGAGTACCAGCCTGCCGTGCAAATGGCCGCCATTTTGCTGTGCACTTTGGGACTGTTGGCGTGCCTCTACCTGCCCAAGTGCTACATCATCTGGTTCAAGCCGGACCGGAACACAACAGAGTATTTCCAAGACTACACTCAAGAGAGGCTGGAGGAGAAAGATTGTCAGGATTAG

>Green anole Tas1r3
ATGTTCCTGCTCTTTTTGCTCGGCATCGGTTGGGACGGAGCCTCGGCCCAGGACTTTCGCTGCATGTCTTCCCAGTTTAGGAAACCCGGGGATTACATCCTGGGTGGCTTGTTCCCTTTCACAGTCCTCACCACCAACATGTCGGATCGGACCCTGCCTGATATTTACAGCTGTGACCGGCTTTATGCCGCTGGGCTCATCTGGGCGCTGGGCATGAAGTTTGCTGTGGAGGAGATCAACAACTCCACCACGCTGCTGCCGGGCATCACATTGGGCTATGACTTCTACGACAGTTGCATGGAGCCCGTGGTGGTCCTCCAGCCCAGCTTGCTCTTCCTCTCTGAAATGAACACCAGCAGCATCAGCGTCCATTGCGACTACACCGACTATTGGACCAGAGTGCTGGCCGTCATTGGGCCCCACAGCTCAGAGCTCTCCATGGTCACAGCCAAGCTGTTTAGCTTCTTCCTGATCCCTCAGGTGAGCTACGGAGCCACATCAGAGAAGCTGAACAATGAGCAATACCCGTCCTTCTTCCGCACGGTGCCCAGTGACAAGATCCAGATCGACGCTCTCTCCCAGCTCTTGATTGCTTTCAAGTGGAACTGGATTGCGGTTGTCGCCAGCGACGATGACTACGGCCGCGAAGGCCTGAGCCTGTTGTCCTCCACGATGAACGGCAAGAGCATCTGCATTGCCTACGAGGGACTCATCCCAACCGATCTGTCCAACGCCAACGTCCAAGAGAAGATGTCCCAGGTCATCCACTCCATCAACGAGACCAAAGTCAACGTCATCGTCCTGTTCTCCAAAGACCGATCGGTCCGGGAATTCTTCAAAATGTGGTTCAAATTGGGATTGGGCCAGAAAGTGTGGCTCGCCACCGAAGCTTGGGTGATGTCCGATGTGGTCCTCACCTTAAAAGGTGTTCAGAACATCGGGACGGTCATCGGCTTCGTCATCAAGGCGAGGAACGTCTATGCCTTTGAGGAATACACCTCCGATCTCTTGGAGCTGACCCAACAGGAGAGCTTCTGCCGAGAGTCCAGGGAGCAGGCTGGCCAGCTGGGCTCCGTCCTGGGACCACAGTGCCCGCAATGCAACAATATTTCCCACCATCAAGTCACCGCCGTCCTCGGGCATCGCCAGACCTTCGCTGTGTACACTGCGGTGTACGGAGTGGCCCAGGCCCTTCATGAGGCATTGCAATGCCAGAATGGGCAATGCCAGAAACACAGAGTCAAACCTTGGCAGGTACTTCTGGAGAAACTGAATGACCTCAATTTCAGCATCCACAACGAGTCCTTCCATTTTGACGAGCAACACAGCATCAACATGGGCTACGAGGTCCTGTCGTGGACCTGGCCCCATAAGAAAACTGAGATCGTCAGCATTGGAAGCTTCCATGGAAATCTGAGCATCAACGAATCCATGGTCCACTTCCATACCGTGGATCAAAAGGCGCCCCTGTCTGAATGCCTGACCAAATGTTCATCTGGGCAGATCCGTCGTATGAAGGGCTTCCACCTCTGCTGCTACGACTGCATCGACTGTGAGAGTGGGACTTTCCACAGTTCCTCGGATGACTCCACTTGCACCCCGTGCCCCGAGCACCAGTGGTCTCCCAAGCGGAGCACTCAATGTTTAGACCGCGGTGAGAAATACATCTTCTGGTCTGAGCCACTGGCCGTCTGCTTGCTGGGCCTCTTGCTGGTGGCCTTTGTTCTCACCTGCCTTTCGGGTGTGTTGTTCCTGAAGAACCTCCAAACGCCAGCGGTGGAGGCATCTGGAGGTGGCCTGTGCCTCGTGGCCCTCCTCGGCCTCGCTGCCACGTGCATCAGTGGCGTCCTCTTCCTTGGCAAACCCAGCCCAACCATTTGCCGCATCCAGCAACCCTTTTTCGCCCTGTGCCTCAACCTTTGCTTCTCCACCATCTTGGTCAAGGCTCTCCAGATCATGCTGGTCAACGACTTTGCCGACAGCCGACCGAACGTCCTCCACACGATCATCCAGAGACATCCCAGTGTCCTTGCGACCGTATCCGTCTTAGCCGAGACCGTACTCTGCGTAGTGTACCTCTACGCCACCCCAACTCTCCTGATCCAGAACTACAAGCTCCTCCCCGAGGAAGTCCTCCTCCAATGCCAGGTCCAGTCCTGGCTCACCTTTGCCACCATCCATGGGCTCAACGGCATCGTGGCCTTCGTCTCTTTCATTTGCACCTTCATGGTGCAGTCGTCTCCCAAGAAGTACAACATTGCCCGGGCCATCGCCTTTGCCATGCTCACCTATTTCATCACCTTGATCATCTTCATACCGACATATGCCACTGTGAAGCAAGTGGACCAGCCAGCGGTACAGATCGGCGCCATATTGCTGTGTACTTTTGGCATGCTGACGGCTTATTATCTCCCTAAATGCTACATCATTTGGTTTAAGCCGGAATGGAACACGCAGAACTATTTTCAAGATTACACCCAAAATAGAATCCAAGGGAAAGATACCTAA

>Burmese python Tas1r3
ATGACGCTTTTGCTAATGCTCGGCATCACTTTCGACTGGGCCTCAGCCCAGGAGCATCACTGCATGTCTTCCCAATTTAGGAGGCCTGGTGACTATATCTTGGGTGGCTTATTCCCTTTCAGAGTTGCTCCTACCAACCTGTCCACCCAGATTCTGCCAGAGCTTCACAACTGTGGGAGGTTCCACCCAGCTGGCTGGATCTGGGCTCTGGGAATGAAGTTTGCCATCGAAGAAATCAACAACTCCACAACGCTGCTGCCGGGGATCGTGCTGGGCTATGACATTTACGACAACTGCATGGCACCCAGGCTGACACTTCAACCCAGCCTGCTGTTTCTCGCCAAAGCTGGCACTAGCAGCCTCGGGGTCCTGTGTGACTACGCAGGCTACCAAACGCGTGTGATGGCTGTCGTAGGGCCTCACAGCTCAGAGCTCTGCACGGTGACGGCCAGGCTGTTTAGCCTCTTTCTGATGCCACAGGTCAGCTATGGTGCCACCACCGAAAAGCTGAACAATGAGGGGCTCTACCCCTCTTTCTTCCGGTCAGTGCCCAGTGACAAAAGTCAGCTGGAAGCTATGATGCAGCTCCTGGTGGTCTTCCAGTGGAACTGGATCTCTGTGGTGGCCAGCGATGATGGATATGGCCGCGAAGGCCTCAGCCTCTTATCCTCCATGGTGGCCAACAAAAGCATCTGTGTCGCCTACGAGGGGCTGATCCCCTCAGAAATCTTGGAGCCCGGTTATCCAGAGCGGCTGAAGCAGATGATCCAGGCAATCAATGAAACCAACGTCAACGTTGTCATCTTGTTTTCCAGTGACCAGGCGGCTCGAGCCCTCTTTCAAATGTGGGTCAGGTTAGGCTTGGGCAAGAAGGTGTGGATAGGCACCCAAACCTGGGTAGTGTCTGATGCTGTCACCACCCTGCACCACATCCGCTCCATCGGGACAGTCATTGGCTTTGTCATCAAGGGGGGAGAGGTCCCTGGCTTCCAAGAGTACGTCCACAACCTCTTAGACCTGACCCAGGGGGACAGCTTCTGCCAGGCATCTCAGGCACAAGCGGAAGCGATGAGTGCCGACATTCAGGGGCCACCGTGTGAGCAGTGCAACCATGTTTTGTATCAAAATATCACAGCAGTGTTGGATCACCACCAGACGTTTGCTGTGTATGTCGCTGTGCACAGCGTAGCACATGCGCTCCACGAACTGCTGCGTTGCCAGAGCGGGCACTGTAGGAAGAGTAACCTCAAGCCTGGTGAGGTACTGATTAACGAGCTGAGGAAGGTGAATTTCAGCATTGGCAACCAGGCGTTCCATTTCAACCAGGACCGCAGCATCGACTTGGGCTATAAAGTCATTTGGTGGCACTGGCGAGACAGCAGGATTGAGCCCATCATCTTGGGACATTTCAACCAAACGTTGCACATCAACAAATCCCTGGTTCAGTTTCACACCCCAGATCAAACGGTGCCTCCATCCGAGTGCCTTACTACGTGTCCACCTGGGCAGATCCGTCAGATAAAGGGGTTCCACCTCTGCTGTTACGACTGCATTGACTGTGAGAAAGGCACGTTCTCCAGTTCCACAGATGACTCCACTTGCAGTCCCTGCCCTGAGCACCAGTGGTCTCCCCCACGCAGCACCCGGTGCTACAGCCGCAGCGAGAAGTACCTCTCCTGGTCCGAACCCTTGGTTGTCGCCTTGCTGAGTCTGCTGATCCTCACCTTTGCTCTCACCTGTCTGGCGGGGGGGCTCTTCCTGAGATACCTCCAGACCCCTGCAGCACAGGCCACAGGGGGAACCACGTGTCTTCTGGCCCTCTTCAGTCTCGCCTTGATGGGACTCAGCTCCACCCTCTATGTTGGGAAGCCCAGTACGACCACTTGCCTCCTGCAGCAACCCATTTGTGCTCTCTGCCTCAACGCTTGCTTCTCCACCATCGCTGTCAAAGCCTTCCAGATCATGCTGGCCAATGACTTTGGAGACAGCCGCCCAAACGCCCTGCACTTTCTTGCACGGAGGCGGCCGTGGGCCGTGGTGGCCTGGTGCTTCCTGGTTGAAATCTTGCTCTGCACCGGGTACCTCTATGCTTCGCCGTCTCTCCTGGTCAAAAACTACAAACTCTTCTCCTCCCAAGTCCTCCTCCAGTGCAAAATCCAGTCCTGGGCTGCTTTTGCCATAATCCACGGCCACAACAGCTTCCTGGCATTTATCTCTTTCCTCTGCACCTTTATGGTGCCAGTTTCCCCGAAGCATTACAACCTTGCGAGAGGCATCACCTTTGCCGCCGTCACCTACTTCATTACCCTGGTGGTCTTCATACCCACCTACGCTTCCGTGAAGGAAGACACCCAGCCAGCTGTGCAGATGGGCGCCATGCTGCTCTGCATAGTAGGCTTGCTGGCCACTTACTACCTCCCCAAATGTTATATTTTCTATTTGAAGCCAGAGCAGAACAGGCTAGACTATTTTCAAGATTACACCAAAGAGAGGCAGCAAGAGCAGAAATCCCAAGATTAG

>Saltwater crocodile Tas1r3
ATGGCCGGCATCCTGCTGCTGCTCCTGAGCGCTGGCAGCGCGGCAGCCCACGCGCTCACGTGCATGTCGGCTCAGTTCAAGAGGCCTGGCCACTACATCCTGGGAGGGCTGTTCCCATTCGGCATCAACACCGTGAACCTCAGCGCGCGGGTGGAGCCCACGGCTGTTGTGTGCGAAAGGTTGTACGCTGCGGGGCTCATCTGGGCTCTGGGCATGAAGTTCACGGTGGACGAGATCAACAACTCCACAGCGCTGCTCCCGGGGGTCCAGCTGGGCTACGAGATCTACGACAGCTGCTTCGAGCCCGTGGTGGCCCTGCAGCCCAGCCTGCTCTTCCTGACCCGGGAGCGCAGCACCGGGATTGACGTCCTGTGCAACTACACCGACTACCAGCCCCGCGTGGCCGCTGTGATCGGGCCCCACACGTCAGACCTCTGCATGGTGACAGCCAAGCTCTTCAGCTTCTTCCTGACCCCGCAGGTCAGCTACGGAGCCAGCGCCGACAAACTGAGCAACAGCGAGCTGTACCCCTCCTTCTTCCGCACGGTGCCCAGCGACAAGCGGCAGGTGGAGGCCATGATCCACCTGCTCAACAGGTTCGAGTGGAACTGGATCGCCGTCATCGGGAGCGACGACGAGTACGGCCGCGAAGGGCTGAGCCTCTTCATCAACCTGGCCACCAGCTACGGGATCTGCATAGCCTACGAGGGGGTCATCCCCACCAACTGGCCAGCCCCGAACTCCTGGGAGAAGCTGGACGAGGTGATTAAGTACGTCAACTCCACCCAGGTGAACGTCATCGTGCTCTTCTCCATCGACCGCCCGGCGCAGGCCCTGCTGGAGCGCTGCATCAAGAAGGGGCTGAGCCAGAAAGTCTGGATTGCCACCGAGGCCTGGGTGATGTCCGACATCATCATCTCCATCCCTCGCATCCGCACCATCGGGACCGTCATCGGTTTCATCATCAAAGGCGGCGAGGTACCCGGCTTTGTGGAGTACGTCACCCAGCTCTTCGCCTCCGTCCAGCAGGAGAGCTTCTGCCAGGCCTCCCAGGAGTGGAGCCGCCAGATGGAGTCGGGGGTGCTGGGCCCGCAGTGCGAGCACTGCAACCGCGCGGGCTGGCAGGACGTGGCCTCCTTTGTGATGCACCGCCAGACCTACGCGGTGTACGTGGCTGTGTACAGCGTGGCCCACGCCCTGCACAAGGCGCTCGGCTGCACGAAGGAAAGGTGCTCCGTGGTGCCCATCAAATCCTGGCAGCTGCTGGAGGTCATGAGGACGCTTCAGTTCAAGGTGAATAACTACAGCTTCAAGTTCGACCAGTCCCAGAGCACCAACATGGGCTACGAGATCTTGCTGTGGAGCTGGCAGAACCACACCCTCCACCACGTCCCCATCGGGGACTACGAGACCGCCCTGTCCATCGACGAGTCCCTGATCCAGTTCCACACCGAGGATAACAAGAACCCGATGTCCACCTGCTTCAGCCACTGCAAGCCAGGGCAGATGAAACGCGTGAAGGGCTTCCACCTCTGCTGTTACGACTGCATCAACTGCCCCAGAAACACCTACAAGGACAGCAAGGAAGACATGTTCTGCTTTCCCTGCCCCCGGCACCAGTGGTCGCCGGCTCAAAGCATCCAGTGCTGGGACCGGACCGAGAGGTACCTCTTCTGGGGGGAGCCGCTCACCGTTGGCTTGCTCATCCTGACGCTCGTTGCCCTGGCCCTGAGCTGCCTGGCGGCTGCCCTCTTCTACAAGAGCCTCGGCACCCCCCTGGTGCAGGCGGCCGGGGGCTGGATGAGCATCTGCGCCTTGCTCAGCCTCTCGCTGATGAGCGTAAGCACCGCCTTGCATGCAGGGAAGCCCAGCCATTACATCTGCCTGATGTACCACCCTGTCTACGCCCTGTGCCTCAGCATCTGCTTCTCCACCCTCCTCGTCAAGTCGCTCCAGATTGCCCTGGTGACCGAGTTCAAGAGCTGCGCCCGCGCCCTCCTGCCCTGGGTCACCCAGAGGAGGGCCTGGATCCTGGTGGCCTCCTGCTTCCTTGTCGAGGGCCTGCTGTGCCTTGGGTCCCTCTGCAGCACCCCTCCCCTGCTGGAGTACGACTACAAGCTGCTGCCCACAGAGACGCTGGTCTACTGCCGGTTACAGTCCTGGCTCTTCTTCATCTTGGTGCACGGTTTCAACAGCGCCGTGGCCTTCGTCTGCTTCCTCTGCACGTTCATGGTGCAGACCTCAGGCAAGAAGTACAACGTGGCCCGGGGCATCACGTTCACTATGCTGACCTATTTCTTCACCTGGATCTTCTTCATCGCCACTTATACCACCATCAAGCCCACCTACAAGCCCGCCGCCCAGATGGGCGCCATCCTTAGCACAGTCCTGGGCACCCTTCTGGCTAACTACCTCCCCAAGTGCTACATCCTCCAGTTCAAGCCCGACTGGAACACGCTGGAGCGTTTCCCCAACGACGCCCAGGACGTACCAGAGGACAAGGACTCTGGCTAA

>Gharial Tas1r3
ATGGCCAGCATCCTGCTGCTGCTCCTGAGCTGTGGCAGCGCGGCAGCCCGCGAGCTCACGTGCATGTCGGCCCAGTTCAAGAGGCCTGGCCACTACATCCTGGGAGGGCTGTTCCCATTCGGCATCAACACCGTGAACCTCAGCGCGCGGGTGGAGCCCACGGCTGTCGTGTGTGAAAGGTTGTACGCCGCGGGGCTCATCTGGGCTCTGGGTATGAAGTTTACGGTGGACGAGATCAACAACTCCACGGCGCTGCTCCCGGGGGTCCGGCTGGGCTACGAGATCTACGACAGCTGCTTCGAGCCCGTGGTGGCCCTGCAGCCCAGCCTGCTCTTCCTGACCCAGGAGCGCAGCACCGGGATCGACGTCCTGTGCAACTACGCCGACTACCAGCCCCGCGTGGCTGCTGTGATCGGGCCCCACACGTCAGACCTCTGCATGGCGACGGCCAAGCTCTTCAGCTTCTTCCTGACCCCGCAGGTCAGCTACGGGGCCAGCGCCGACAAACTGAGCAACAGCGAGCTGTACCCCTCCTTCTTCCGCACGGTGCCCAGCGACAAGCGGCAGGTGGAGGCCATGATACACCTGCTCAGCAGGTTCAAGTGGAACTGGATTGCCGTCATCGGGAGCGACGACGAGTACGGCCGCGAAGGGCTGAGCCTCTTCACCAACTTGGCTGCCAGCTACGGGATCTGCGTGGCCTACGAGGGGGTCATCCCCACCGACGGGTCAGCCCCAAACCCCTGGGAGAAGCTGGACGAGGTGATTAAGTACATCAACTCCACCCAGGTGAACGTCATCGTGCTCTTCTCCATCGACCGCCCGGCGCAGGCCCTGCTGGAGCGCTGCATCAAGAAGGGGCTGAGCCCGAAAGTCTGGGTTGCCACCGAGGCCTGGGTGATGTCCGACATCATCATCTCCATCCCTCGCATCCGCACCATCGGGACTGTCATCGGTTTCATCATCAAAGGTGGCGAGGTACCCGGCTTTGAGGAGTATGTCACCCAGCTCTTCGCCTCCATCCAGCAGGAGAGCTTCTGCCAGGCCTCCCGGGAGTGGAGCCGCCAAATGGAGTCGGGGGTGCTGGGCCCGCAGTGCGAGCACTGCAACCGGGTGGGCTGGCAGGATGTGGCCTCCTCTGTGACGCACCGCCAGACCTATGCGGTGTACATGGCTGTGTACAGCGTGGCCCATGCCCTGCACAAGGTGCTCGGCTGCACGAAGGAAAGGTGCTCCGTGGTGCCCATCAAATCCTGGCAGCTGCTGGAGGTGATGAGGACGCTTCAGTTCGAGGTGAACAACTACAGCTTCAAGTTCGACCAGTCCCAGAGCACCAACATGGGCTACGAGATCTTGCTGTGGAGCTGGCAGAACCACACCCTCCACCACGTCCCCGTCGGGGAATACGAGAACGCCCTGTCCGTCAACGAGTCCCTGATCCAGTTCCACACCGCGGATAACAAGAACCCGATGTCCACCTGCTTCAGCCACTGCAAGCCAGGGCAGATGAGGCGAGTGAAGGGCTTCCACCTCTGCTGTTACGACTGCATCGACTGCCCCAGAAACACCTACAAGGACAGCAAGGAAGACATGTTCTGCTTTCCCTGCCCCCAGCACCAGTGGTCGCCGGCTCGAAGCATCCAGTGCTGGGACCGGACCGAGAGGTACCTCTTCTGGGGGGAGCCGCTCACCGTTGGCTTGCTCACCCTGACACTCGTTGCCCTGGCCCTGAGCTGCCTGGCGGCTGCCCTCTTCTACAAGAACCTCAGCACCCCCCTGGTGCAGGCGGCCGGGGGCTGGATGAGCGTCTGCGCCTTGCTCAGCCTCTCGCTGATGAGCGTAAGCACCACCTTGCACGCAGGGAAGCCCAGCCATTACATCTGCCTGATGTACCAGCCTGTCTACGCCCTGTGCCTCAGCATCTGCTTCTCCACCCTCCTCGTCAAGTCGCTCCAGATTGCCCTGGTGACCGAGTTCAAGAGCTGTGCCCGCACCCTCCTGCCCTGGGTCACCCAGAGGAGGGCCTGGATCCTGGTGGCCTCCTGCTTCCTCATCGAGAGCCTGCTGTGCCTTGGGTCCCTCTGCAGCGCCCCTCCCCTGCTGGAGTACGACTACCAGCTGCTGCCCACAGAGACGCTGGTCCACTGCCGGTTACAGTCCTGGCTCTTCTTCATCTTGGTGCATGGCTTCAACAGCGCCGTGGCCTTCGTCTGCTTCCTCTGCACGTTCATGGTGCAGACCTCAGGCAAGAAGTACAACATGGCCCGGGGCATCACGTTCGCTATGCTGACCTATTTCTTCACCTGGATCTTCTTCATCACCACCTATACCACCATCAAGCCCACCTACAAGCCCGCCGCCCAGATGGGCGCCATCCTTAGCACAGTCCTGGGCACCCTTATGGCTAACTACCTCCCCAAGTGCTACATCCTCCAGTTCAAGCCCGACTGGAACACGTTGGAGCGTTTCCAGAACTACGCCAAGGAGGTACCAGAGGACAAGGACTCTGGCTAA

>Chinese alligator Tas1r3
ATGGCCAGCATCCTGCTGCTGCTCCTGAGCTCTGGCAGCGTGGCAGCCCGCGAGCTCACGTGCATGTCGGCTCAGTTCAAGAGGCCTGGCCACTACATCCTGGGAGGGCTGTTCCCATTCGGCATCAACACCGTGAACCTCAGCGCGCGGGTGGAGCCCACGGCTGTCGCGTGTGAAAGGTTATATGCCACGGGGCTAATCTGGGCTCTGGGCATGAAGTTTACCGTGGATGAGATCAACAACTCCACGTCGCTGCTCCCGGGCGTCCAGCTGGGCTACGAGATCTACGACAGCTGCTTCGAGCCCGTGGTGGCCCTGCAGCCCAGCCTGCTCTTCCTGACCCGGGAGCGCAGCGCCGGGATCGACGTCCTGTGCAACTACACCGACTACCAGCCCCGCGTGGCTGCTGTGATCGGGCCCCACACGTCAGACCTCTGCATGGCGACGGCCAAGCTCTTCAGCTTCTTCCTGACCCCGCAGGTCAGCTACGGAGCCAGCGCTGACAAACTGAGCAACAGCGAGCTGTACCCCTCCTTCTTCCGCACGGTGCCCAGCGACAAGCAGCAGGTGGAGGCCATGATCCACCTGCTCAAAAGGTTCGAGTGGAACTGGATTGCCGTCATCGGGAGCGACGATGAGTACGGCCGCGAAGGGCTCAGCCTCTTCACCAACTTGGCCGCCAGCTACGGGATCTGCATAGCCTACGAGGGTGTCATCCCCACCGACTGGTTGGACCCGAACCCCTGGGAGAAGCTGGACGAGGTGATTAAATACATCAACTCCACCCAGGTGAACGTCATCGTGCTCTTCTCCATCGACCGCCCGGCGCAGACCCTGCTGGAGCGCTGCATCAAGAAGGGGCTGAGCCCGAAAGTCTGGATTGCCACCGAAGCCTGGGTGATGTCCGACATCATCATCTCCATCCCTCGCATCCACACCATCGGGACTGTCATCGGTTTCATCATCAAAGGTGGCAAGGTACTCGGCTTTGAGGATTATGTCGCCCAGCTCTTCACCTCCATCCAGCAGGAGAGCTTCTGCCAGGCCTCCCGGGAGTGGAGCCGCCAAATGGAGTCGGGGGTGCTGGGCCCGCAGTGCGAGCACTGCAACCACATGAGCTGGCAGGATGTGGCCTCCTTGGTGATGCACCGGCAGACCTACGCGGTGTACATGGCTGTGTACAGCGTGGCCCATGCCCTGCACAAGGTGCTCGGCTGCACGAAGGACAGGTGCTCCACGGTGCCCATCAAATCCTGGCAGCTGCTGGAGGTCATGAGGACGCTTCAGTTCGAGGTGAATAACTACAGCTTCAAGTTTGACCAGTCCCAGAGCACCAACATGGGCTATGAGATCTTGCTGTGGAGCTGGCAGAACCACACCCTCCACCACATCTCCGTCGGGGAATACGAGAACTCCCTGTCCATCAACAAGTCCCTGATCCAGTTCCACACTGAGGATAACAAGAACCCAATGTCCACCTGCTTCAGCCACTGCAAGCCAGGGCAGTTGAGAAGAGTGAAGGGCTTCCACCTCTGCTGTTACGACTGCATCGACTGCCCCAGAAACACCTACAAGGACAGCAAGGAAGACAGGTTCTGCATTCCCTGCTCCCAGCACCAGTGGTCGCCGGCTCAAAGCATCAAGTGCTGGGACCGGACCGAGAGGTACCTCTTCTGGGGGGAGCCGCTCACCATTGGCTTGCTCATCCTGACGTTCACTGCCCTGGCCCTGAGCTGCCTGGCAGCTGCCCTCTTCTACAGGAACCTCAGCACCCCCCTGGTGCAGGCGGCCGGGGGCTGGATGAGCGTCTGCGCCTTGCTCAGCCTCTCGCTGATGAGCATAAGCACCATGTTGTATGTAGGGAAGCCCAGGCGTTACATCTGCCTGATATACCAGCCCATCTACACCCTGTGCCTCAGCATCTGCTTCTCCACCCTCCTCGTCAAGTCACTCCAGATTGCCCTGGTGACGGAGTTCAAGAGCTGTGCCCGCACCCTCCTGCCCTGGGTGACCCAGAGGAGAGCCTGGATCCTGGTGGCCTTCTGCTTCCTTGTCGAGAGCCTGCTGTGCCTCGGGTCCCTCTGCAGTGCCCCTCCCCTGCTGAAGTACGACTACAAGCTGCTGCCCACAGAGACGCTGCTCTACTGCCAGTTACAGTCCTGGCTCTTCTTCTTCTTGGTGCATGGTTTCAACAGCGCCACGGCCTTCATCTGCTTCCTCTGCACCTTCATGGTGCAGACCTCAGGCAAGAAGTACAACATAGCCCGGGGCATCACGTTCACTATGCTGATCTATTTCTTAACCTGGATCTTCTTCATCGCCACCTATACCACCATAAAGCCCACCTACAAGCCTGCCACCCAGATGGGCGCCATCCTTAGCACAGTCCTGGGCACCCTTATAGCTAACTACCTCCCCAAGTGCTACGTCCTCCAGTTCAAGCCCGACTGGAACACATTGGAGCGTTTCCAGAACTATGCCAAGGAGGCACCAGAGGACAAGGACTCTGGCTAA

>American alligator Tas1r3
ATGGCCAGCATCCTGCTGCTGCTCCTGAGCTCTGGCAGCGTGGCAGCCCGCGAGCTCACGTGCATGTCGGCTCAGTTCAAGAGGCCTGGCCACTACATCCTGGGAGGGTTGTTCCCATTCGGCATTAACACCGTGAACCTCAGCACGCGGGTGGAGCCCACAGCTGTCGCGTGTGAAAGGTTATATGCCACGGGGCTAATCTGGGCTCTGGGCATGAAGTTTACCGTGGATGAGATCAACAACTCCACGTCGCTGCTCCCGGGCGTCCAGCTGGGCTACGAGATCTACGACAGCTGCTTCGAGCCCGTGGTGGCCCTGCAGCCCAGCCTGCTCTTCCTGACCCAGGAGCGCAGCGCCGCGATCGACGTCCTGTGCAACTACACCGACTACCAGCCCCGCGTGGCTGCTGTGATCGGGCCCCACACGTCAGACCTCTGCATGGCGACGGCCAAGCTCTTCAGCTTCTTCCTGACCCCGCAGGTCAGCTATGGAGCCAGCGCCGACAAACTGAGCAACAGCGAGCTGTACCCCTCCTTCTTCCGCACGGTGCCCAGCGACAAGCTGCAGGTGAAGGCCATGATCCACCTGCTCAAAAGGTTCGAGTGGAACTGGATTGCCGTCATCGGGAGCGATGATGAGTATGGCCGCGAGGGGCTCAGCCTCTTCACCAACTTGGCCACCAGCTACGGGATCTGCATCGCCTATGAGGGTGTCATCCCCACTGACTGGTTGGACCCGAACCCCTGGGACAAGCTGGACGAGGTGATTAAATACATCAACTCCACCCAGGTGAACGTCGTCGTGCTCTTCTCCATCGACCGCCCAGCGCAGACCCTGCTGGAGCGCTGCATCAAGAAGGGGCTGAGCCCGAAAGTCTGGATTGCCACCGAGGCCTGGGTGATGTCTGACATCATCATCTCCATCCCTCACATCCGCACCATCGGGACTGTCATCGGTTTCATCATCAAAGGTGGCAAGGTACTCGGCTTTGAGGAGTATGTCGCCCAGCTCTTCACCTCCATCCAGCAGGAGAGCTTCTGCCAGGCCTCCCGGGAGTGGAGCCGCCAAATGGAGTCGGGGGTGCTGGGCCCGCAGTGCGAGCACTGCGACCACGTCAGCTGGCAGGATGTGGCCTCCTTGGTGATGCACCGGCAGACCTACGCGGTGTACATGGCTGTGTACAGCGTGGCCCATGCCCTGCACAAGGTGCTCGGCTGCACAAAGGACAGGTGCTCCACGGTGCCCATCAAATCCTGGCAGCTGCTGGAGGTCATGAGGATGCTTCAGTTCGAGGTGCATAACTACAGCTTCAAGTTCGACCAGTCGCAGAGCACCAACATGGGCTATGAGATCTTGCTGTGGAGCTGGCAGAACCACACCCTCCACCACGTCTCCGTCGGGAAATACGAGAACTCCCTGTCCATCAACAACTCCCTGATCCAGTTCCACACTGAGGATAACAAGAACCCAATGTCCACCTGCTTCAGCCACTGCAAGCCAGGGCAGTTGAGAAGAGTGAAGGGCTTCCACCTCTGCTGTTACGACTGCATCGACTGCCCCATAAACACCTACAAGGACAGCAAGGAAGAGAGGTTCTGCATTCCCTGCTCCCAGCACCAGTGGTCGCCGGCTCAAAGCATCCAGTGCTGGGACCGGACCGAGAGGTACCTCTTCTGGGGGGAGCCGCTCACCATTGGCTTTCTCATCCTGACATTCGCTGCCCTGGCCCTGAGCTGCCTGGCAGCTGCCCTCTTCTACAGGAACCTCAGCACCCCCCTGGTGCAGGCGGCCGGGGGCTGGATGAGCATCTGCACCTTGCTCAGCCTCTCGCTGATGAGCGTAAGCACCATCTTGTATGTAGGGAAGCCCAGGGATTACATCTGCCTGATATACCAGCCCATCTACGCCCTGTGCCTCAGCATCTGCTTCTCCACCCTCCTCGTCAAGTCGCTCCAGATTGCCCTGGTGACGGAGTTCAAGAGCTGTGCCCGCACCCTCCTGCCCTGGGTGACCCAGAGGAGAGCCTGGATCCTGGTGGCCTTCTGCTTCCTTGTCGAGAGCCTGCTGTGCCTCGGGTCCCTCTGCAGTGCCCCTCCCCTGCTGAAGTACGACTACAAGCTGCTGCCCACAGAGACGCTGGTCCACTGCCAGTTACAGTCCTGGCTCTTCTTCCTTTTGGTGCATGGTTTCAACACCGCCATGGCCTTCATCTGCTTCCTCTGCACGTTCATGGTGCAGACCTCAGGCAAGAAGTACAACGTGGCCCGGGGCATCACGTTCACTATGCTGACCTATTTCTTAACCTGGATCTTCTTCATCGCCACCTATACCACCATAAAGCCCACCTACAAGCCTGTCGCCCAGATGGGCGCCATCCTTAGCGTAGTCCTGGGCACCCTTATAGCTAACTACCTCCCCAAGTGCTACGTCCTCCAGTTCAAGCCCGACTGGAACACGTTGGAGCGTTTCCAGAACTACGCCAAGGAGCCACCAGAGGACAAGGACTCTGGCTAA

>Spiny softshell turtle Tas1r3
NNNNNNNNNNNNNNNNTGCTGTATCTGAGCGTTGGCTGTTCTGTGGCCTACGGACGCACGTGCATGTCGGCCCAGTTTAAAAAGCCGGGTGATTATCTCCTGGGAGGCTTATTCCCGTTTGGAATGAATGCCGTGAATCTAAGCACACGGATGGAGCCCAACATGGTCGTGTGTGAAAGGTTATATGCTACCGGCTTGATATGGGCTCTCGGGATGAAATTTGCCATCGATCAGATCAACAACTCCACGTCACTCCTCCCGGGAATAAAACTGGGCTATGAAATCTACGACAGCTGCTTGGAGCCAGTGGTGGTCATACAGCCCAGCATGTTATTCCTGACCAAGGAGGGCAGCACGGGCATCGACGTGCTGTGCAACTACACTGACTACCAGACCCGAGTAACAGCCGTGATTGGGCCTTACGTGTCAGACCTCGCGCTGATTACAGCTAAACTCTTTGGCTTCTTTCTCATCCCACAGGTCAGCTACGGAGCCAGCAGCGAGAGACTCAGCTCAGAGGAGTATTACCCATCCTTTTTCCGGACAGTTCCCAGTGACAGGAACCAGTCGGAAGCCCTGGTGCAGCTGCTCGATGAGTTCGGCTGGAACTGGATTGCTGCCCTCGGGAGTGAAAACGAATACGGCCGGGAAGGGCTGGGCAGTTTCTCCACCTTGGCCACAGCCCAGGGCATCTGCGTGGCCTATGAGGCTTTGATTCCCGCTGACCTGTCACTCCAACAAGATCAAAAGAAATTGGAGAAAATCATCAGGTACATCAACGAGACCCAGGTGAACGTGATTGTCCTCTTCTCTGTGGACAGGCCGGTGCAGGCCCTGCTGGAGCAGTGGATCCATCAAGGTTTGAGCCAGAAGGTCTGGGTGGCCACCGAAGCTTGGGTGATGTCCGACATAGTCACCTCCATCCCCAACATCCACACCATCGGGACAGTCATCGGCTTTACCATCAAGGGAGGCATCGTCCCTGGCTTTCAGGGCTACGTCACCAACCTCTTCGCGTCCATCCAGCAGGAGAGTTTCTGCCAGGCTTCCCGGGAGCACAGCCACGACGCCAACTCGGCTGTGCTCAGCCCACAGTGTGGGCATTGCGACGACGTCTCCCTGCAGGACATCTCGCATCTGCTGGAGAACCAGCAGATCTACGCGGTGTATGTCGCCGTGTACAGCACAGCCCATGCGCTGCACCAGGCGCTGGAGTGCACGGCCCAAGGGTGCCTGAAAACTCCAGTCAAATCCTGGCAGNNNNNNNNNNNNNNNNNNNNNNNNNNNNNNNNNNNNNNNNNNNNNNNNNNNNNNNNNNNNNNNNNNNNNNNNNNNNNNNNNNNNNNNNNNNNNNNNNNNNNNNNNNNNNNNNNNNNNNNNNNNNNNNNNNNNNNNNNNNNNNNNNNNNNNNNNNNNNNNNNNNNNNNNNNNNNNNNNNNNNNNNNNNNNNNNNNNNNNNNNNNNAAACCTGTGTCCACGTGCTTTCAGCGCTGCGAACCAGGGCAGATTAAAAGAGTGAAAGGATTTCACCTCTGCTGTTACGACTGTATCGACTGTGAAGAAAACACCTACCAGAGCACCAAAGNNNNNNNNNNNNNNNNNNNNNNNNNNNNNNNNNNNNNNNNNNNNNNNNNNNNNNNNNNNNNNNNNNNNNNNNNNNNNNNNNNNNNNNNNNNNNNNNNNNNNNNNNNNNNNNNNNNNNNNNNNNNNNNNNNNNNNNNNNNNNNNNNNNNNNNNNNNNNNNNNNNNNNNNNNNNNNNNNNNNNNNACACGCCCCTGGTGCAGGTGTCCGGGGGCACCCGGAGCATCTTTGCCCTGCTTTGCCTCCTCGTGATGTGCCTCAGCTTGTGCCTCCATATCGGCAAGCCCACCACTGCCAAATGCATGGTCTACCAGCCCATCTACGCCCTGAGCCTCTGCGCTTGCTTCTCCACCTTCTTCGTCAAGTCGCTGGAGATCCTCTTGCTGACGGAGTTCAAAAGCGGCCCCCAAAGTCCCCTGCTTTGGCTGGCCCAAAAGGGGGCCTGGCTGGTTATGGCTGTCATCTGCCTGATGGAAAGCATGCTCTGCTTTTGGTACATGTACTCGGTTCCATCCGTCCCGCGGAGCAATTACAAGCTGCTGGACTCCCAGGTGCTGATCCAGTGCAGCATCCAGTCCTGGTTCGGCTTCATTGTGATCCACAGCTACAACGGCGGCCTGGCCTTCGTCTGTTTCCTCTGCACTTTCATGGTGCAGACCCCTGCCAAGAAGTACAACATTGCCCGGGGGATAACGTTCAGCATGCTGTCCTACTTCATCACCTGGATCGCCTTCACCACCACCTACAGCATGGTGCGGCCTGTGCAGCAGCCCGCCGCGCAGCTCTTCGGCATGCTGCTTTGTGCACTGGGGTTTCTGGCCTCCTACTACCTCCCTAAATGTTACATCCTCTTGTTCAAGCCCGAATGGAACACGGTGGCCTATTTCCAGAGTTACGCCAAAGAGGAGCCACAGGAGAAGGACTCTCGCTAG

>Chinese softshell turtle Tas1r3
ATGGCTCCACTCCTGCTGCTGTACCTGAGCGTTGGCTGCTCTGTGGCCCACGGACGCACGTGCATGTCGGCCCAGTTTAAAAAGCCGGGTGATTATCTCCTGGGAGGCTTATTCCCATTTGGAATGAACGCCGTGAACCTGAGCACACGGATTGAGCCCAACGTGGTCGTGTGTGAAAGGTTATATGCTACCGGCCTGGTATGGGCTCTCGGGATGAAGTTTGCCATTGATCAGATCAACAACTCCACGTCGCTCCTCCCGGGAATAAAACTGGGCTATGAAATCTACGACAGCTGCTTGGAGCCAGTGGTGGTCATACAGCCCAGCTTATTATTCCTGACCAAGGAGGGCAGCACGGGGATCGATGTGCTGTGCAACTACACCGACTACCAGACCCGAGTAACAGCCGTGATTGGGCCTTACGTGTCAGACCTCGCGCTGATTACAGCTAAGCTCTTCAGCTTCTTTCTCATCCCACAGGTCAGCTACGGAGCCAGCAGCGAGAGACTCAGCTCAGAGGAGTATTACCCGTCCTTTTTCCGGACAGTTCCCAGTGACAGGAACCAGTCGGAAGGCCTGGTGCAGCTGCTCGACGCGTTCGGCTGGAACTGGATCGCTGCCCTCGGGAGTGAAAACGAATACGGCCGGGAAGGGCTGGGTAGTTTCTCCACTTTGGCCACAGCCCAGGGCATCTGTGTGGCCTATGAGGCTCTGATTCCCGCTGACCCGTCACTCCCACAAGATCAAAAGAAATTGGAGAAAATCATCAGGTACATCAACGAGACCCAGGTGAATGTGATTGTCCTCTTCTCCGTGGACAGGCCGGTGCAGGCCCTGCTGAAGCAGTGGATCCATCACGGTTTGAGCCAGAAGGTCTGGGTGGCCACTGAAGCTTGGGTGATGTCCGACATGGTCACCTCCATCCCCAACATCCACACCATCGGGACAGTCATCGGCTTTACCATCAAGGGAGGCATCGTCCGTGGCTTTCAGGACTACGTCACCGACCTCTTCGCGTCCATCCAGCAGGAGAGTTTCTGCCAGGCTTCCCGGGAGCACAGCCACGACGCCGACTCGGCTGTGCTCGGCCTACAGTGCGGGCATTGCAACGACATCTCCCTGCAGGACATCTCGCACCTGCTGGAGGACCAGCAGATCTACGCGGTGTACGTCGCCGTGTACAGCATGGCCCACGCGCTGCACCAGGCGCTGGAGTGCACGGCCCAAGGATGCTCGAAAACTCCAGTCAAATCCTGGCAGCTGGTGGACATAATGGAATCGCTCCAGTTCACCCTGGATAACCAAACCTTTACGATGGACCCGTTCCATAGTGTGAACCAGGGCTACGACATCATGTTCTGGAGCTGGGTGAAAGGCAGACTCCAGTATGTGGCTGTCGGAGAGTACCAGACGTCCTTAAGCATCAACACGTCCCAGATTCGGTTTCACAACATGGATAACAAGAAGCCTGTGTCCACGTGCTTTCAGCGCTGCGAACCAGGGCAGATTAAAAGAGTGAAAGGATTCCACCTCTGCTGTTACGACTGTATCGACTGTGAAGAAAACACTTACCAGAGTGCCAAAGAGGCCTTGTTTTGCACTGCGTGCCCAGAGCATCAGTGGGCGCCTGTTCGAAGCACCCAGTGTTACGACCGCAGCGAGAGGTACCTCTTCTGGGACGAGCCGCTCGTCATCGGCTTGCTGATCATGATGTTCCTCGCCATTGTGCTGACCTGCCTGTCCACTGGGCTCTTCCTTAAGAACCTCAACACGCCCCTGGTGCAGGCGTCCGGGGGCACCCGGAGCATCTTTGCCCTGCTCTGCCTCCTGGTGATGTGCCTCAGCTTGTGCCTCCATATCGGCAAGCCCACCGCTGCCAAATGCATGGTCCACCAGCCCATCTACGCCCTGTGCCTCTGCGCTTGCTTCTCCACCTTCTTCGTCAAGTCGCTGGAAATCCTCTTGCTGACGGAGTTCAAAAGTGGCCCCCAAAGCCCCCTGCTCTGGCTGGCCCAGAAGGGGGCCTGGCTGGTTATGGCTGTCATCTGCCTGATGGAAAGCATGCTCTGCTTTTGGTACATGTACTCGATTCCATCCCTCCCGCGGAGCAATTACAAGCAGCTGGACTCCCAGGTGCTGATCCAGTGCACCATCCAGTCCTGGTTCGGCTTCATTGTGATCCACAGCTACAACGGCAGCCTGGCCTTCGTCTGTTTCCTCTGCACTTTCATGGTGCAGACCCCTGCCAAGAAGTACAACATTGCCCGGGGGATAACGTTCACCATGCTGTCCTACTTCATCACCTGGATCGCCTTCACCACCACCTACAGCATGGTGCGGCCCGTGCAGCAGCCCGCCGCGCAGATCTTCGGCGTGCTGCTGTGCGCGCTGGGGATCCTGGCCTCCTACTACCTCCCTAAATGTTACATCCTCTTGTTCAAGCCCGAATGGAACACGGTGGCCTATTTCCAGAGTTATGCCAAAGAGGAGCCTCAGGAGAAGGATTCTCGCTAG

>Green sea turtle Tas1r3
ATGGCTAGAGCCCTGCTGCTGTACCTGAGTTTTGTCAGCTCCGCGGCCCACGGACGCACATGCATGTCGGCTCAGTTTAAAAAGCCGGGTGATTATATCCTGGGAGGCTTATTCCCTTTTGGAATGAATACCATGAACCTGAGCGAGCGACTGGAGCCCAGTGTCGTCGTGTGTGACAGGTTATATGTTTCTGGCCTGATCTGGGCTCTAGGGATGAAGTTTGCCATCGATAAAATCAACAACTCCACTTCCCTCCTCCCGGGAATAAAACTGGGCTATGAAATCTACGACACCTGCTTAGAGCCTGTGGTGGTCATACAGCCCAGCTTGTTATTCCTGACCAGGGAGGGCAGCACTGGCATCAGAGTCCTCTGCAGCTACACCGACTACCAGACCCGAGTAACAGCTGTGATTGGGCCTTACGTGTCAGACCTCGCTCTGATTACAGCCAAGCTCTTCGGCTTCTTTCTCATCCCGCAGGTTAGCTACGGAGCCAGCAGTGAGAAACTCAGCCAAGAGGAGTATTACCCATCCTTTTTCCGGACTGTTCCCAGTGATAAGAGCCAGTCGAAAGCCCTGGTGCAGCTAATCAATAAGTTTGAATGGAACTGGATTGTGGCCATTGGGAGCGAAAACGAATATGGCCGTGAAGGCCTAGGCACCTTCTCCAACTTGGCCACAGCCCAGGGCATCTGCATAGCCTATGAGGCATTGATTCCTNNNNNNNNNNNNNNNNNNNNNNNNNNNNNNNNNNNNNNNNNNNNNNNNNNNNNNNNNNNNNNNNNNNNNNNNNNNNNNNNNNNNNNNNNNNNNNNNNNNNNNNNNNNNNNNNNNNNNNNNNNNNNNNNNNNNNNNNNNNNNNNNNNNNNNNNNNNNNNNNNNNNNNNNNNNNNNNNNNNNNNNNNNNNNNNNNNNNNNNNNNNNNNNNNNNNNNNNNNNNNNNNNNNNNNNNNNNNNNNNNNNNNNNNNNNNNNNNNNNNNNNNNNNNNNNNNNNNNNNNNNNNNNNNNNNNNNNNNNNNNNNNNNNNNNNNNNNNNNNNNNNNNNNNNNNNNNNNNNNNNNNNNNNNNNNNNNNNNNNNNNNNNNNNNNNNNNNNNNNNNNNNNNNNNNNNNNNNNNNNNNNNNNNNNNNNNNNNNNNNNNNNNNNNNNNNNNNNNNNNNNNNNNNNNNNNNNNNNNNNNNNNNNNNNNNNNNNNNNNNNNNNNNNNNNNNNNNNNNNNNNNNNNNNNNNNNNNNNNNNNNNNNNNNNNNNNNNNNNNNNNNNNNNNNNNNNNNNNNNNNNNNNNNNNNNNNNNNNNNNNNNNNNNNNNNNNNNNNNNNNNNNNNNNNNNNNNNNNNNNNNNNNNNNNNNNNNNNNNNNNNNNNNNNNNNNNNNNNNNNNNNNNNNNNNNNNNNNNNNNNNNNNNNNNNNNNNNNNNNNNNNNNNNNNNNNNNNNNNNNNNNNNNNNNNNNNNNNNNNNNNNNNAGCCTGTATCCACGTGTTTTCAGCGGTGTGAACCAGGGCAGATTAAGAGAGTGAAGGGATTCCACCTCTGCTGTTATGACTGTATCGACTGTGAAGAAAACACCTACCAGGGCACCAGAGAGGACTTGTTTTGCACTGAGTGCCCAGAGCACCAGTGGTCACCTATTCGAAGCACCAAGTGTTACGACCGCAGCGAGAGGTACCTCTTCTGGGACGAGCCGCTCGTCATCGGCTTGCTGGTCCTCATGCTCTTCGCCACAGTGCTGACCTGCCTGTCAGCAGTGCTCTTCCTTAAGAGCCTCAACACGCCCCTGGTGCAGGCGTGCGGGGGCACCAGGAGCATCTTTGCCCTGCTCTGCCTCTTCCTGACGTGCCTCAGCTTCTGCCTGCATATAGGGAAGCCCAGCGTTGTCAGCTGTATGGTCCAGCAGCCCTTCTACGCCCTGGGCCTCAGCGCTTGCTTCTCCACCTTCTTAGTCAAGTCACTGGAGATCGTCTTGCTGACGGAGTTCACAAGCTGTCCCAAAAGCTCCCTGCTCTGGGTGACCCAGAAGAGGGCTTGGCTCATTGTCGCCATCGCCTGCCTGGTTGAGAGCATGCTCTGTTTTTGGTACATCTACTCGGTTCCAGCCATCCCGGCGAGCAATTACAAGCTGCTGCATGCCCAGGTTCTGATCGGTTGTAGGATTCAGTCCTGGTTCGCCTTCATTATGATCCACGGCTACACCGGCGGCCTGGCATTCATCTGTTTCCTCTGCACTTTCATGGTGCAGACCCCTGCCAAGAGGTACAACATGGCCCGGGGGATAACATTTAGCATGCTGTCCTACTTTGTTACTTGGATCGCTTTCGTTGCCACCTATAGCACGGTGCAGCCCACGCAGCAGCCCGCTGCGCAGATCTGCAGCGGGCTGCTGTGTGCGCTGGGGCTCCTGGCCTCCTATTACCTCCCAAAATGTTACATCCTTTTGTTTAAGCCCGAATGCAACACGGTGGCTTATTTCCAGTTACACCAAGGAGGGGCCTCATGA

>Painted turtle Tas1r3
ATGGCTAGAATCCTGCTGCTATACCTGAGTTTGGGCTGCTCCGCGGCCCATGGACGCACGTGCATGTCGGCTCAGTTTAAAAAGCCGGGTGATTATATCCTGGGAGGCTTGTTCCCTTTTGGAATGAATACCATGAACCTGAGCGAGCGACTGGAGCCCAGCGTCGTCGTGTGTGAAAGGTTATATGCTTCTGGCCTGATCTGGGCTCTAGGGATGAAGTTTGCCATCGATGAAATCAACAACTCCACTTCCCTCCTCCCGGGAATAAAACTGGGCTATGAAATCTACGACACCTGCTTAGAGCCAGTGGTGGTCATACAGCCTAGCTTGTTATTCCTGACGAGGGAGGGCAGCACTGGGATCAGAGTCCTGTGCAGCTACACCGACTACCAGACCCGAGTAACAGCTGTGATTGGGCCTTACGTGTCAGACCTCGCTCTGATTACAGCCAAGCTCTTCGGCTTCTTTCTAATCCCGCAGGTCAGCTACGGAGCCAGCAGTGAGAAACTCAGCCAAGAGGAGTATTACCCGTCCTTTTTCCGGACCGTTCCCAGTGACAAGAGCCAGTCGAAAGCCCTGGTGCAGCTGCTCGACAAGTTTGAATGGAACTGGATCGCAGCCATCGGGAGCGAAAACGAATATGGCCGTGAAGGCGTAGGCACCTTCTCCAGCTTGGCCACAGCCCAGGGCATCTGCATAGCCTATGAGGCATTGATTCCTGCTGACCCATCGGTCCCACAAGATCACAAGAAACTGGAGAAAATAATCAAGTACATCAATGAGACCCAGGTGAATGTCATTGTCCTCTTCTCCGTGGACAGGCCAGCGAAGGCCCTGCTGGAACAGTGGATCAGTCATGGCTTCAGCCAGAAGGTCTGGATTGCCACTGAAGCCTGGGTGATGTCTGACATAGTCACCTCCATCCCTAACATCCAGACCATTGGGACCGTCATCGGCTTTACCATCAAGGGAGGCATTGTACCTGGCTTTCAAGACTACGTTGCTGACCTCTTCGCATCCGTCCAGCAGGAGAGTTTCTGCCGGGCTTCCTGGGAGTACAGCCGCGATGCCGACTCCGCTGTGCTGGGCCCGCAGTGCAGGCAATGCGACAACGTCTCCCTGCACGACATCGCTCACTTGCTAGAGAACCAGCAGACCTACGCGGTGTACGTCGCGGTCTACAGCGTGGCCCACGCGCTGCACCAGGCACTGGGGTGCACGGAGGAAGGGTGCCCAAAAGCGACTGTCAAGTCTTGGCAGCTGCTGGACATCATGGAAGAGCTTCAGTTCACCCTTGATAACCAATCATTCCAGATGGACCAGTTCCATAGCACCAACCAGGGCTACGACGTCATGTTCTGGAGCTGGCAGAAAAACAGCCTCCAGTATATACCCGTTGGAGACTACCGGGAGTCCTTGCGCATCGACACGGCCCAGATTCGGTTTCACACCATGGATAGGCAGAAGCCTGTATCCACGTGTTTTCGGCGGTGTGAACCGGGGCAGATTAAGAGAGTGAAGGGATTCCACCTCTGCTGTTATGACTGTATCGACTGTGAAGAAAACACCTACCAGAGCACCAAAGAGGACTTGTTTTGCACTGACTGTCCAGAGCATCAGTGGTCACCTATTCGAAGCACCAAGTGTTACGACCGCAGCGAGAGGTACCTCTTCTGGGACGAGCCGCTCATCATCGGCTTGCTGGTCCTGATGCTCTTCGTCACGGTGCTGACCTGCCTGTCAGCAGTGCTCTTCCTGAAGAACCTCAACACGCCCCTGGTGCAGGCGTCCGGGGGTGCCAGGAGCATCTTTGCCCTGCTCTGCCTCTTGCTGATGTATCTCAGCTTGTGCCTCCACATAGGGAAGCCCAGCACAGCCGGTTGTATGGTCCAGCAGCCCCTCTACACCCTGTGCCTCAGCGCTTGCTTCTCCACCTTCTTAGTCAAGTCGCTGGAGATCGTCTTGCTGACGGAGTTCACAAGCTGTCCCAAAAGCTTCCTGCTCTGGGTGACCCAGAAGAGGGCCTGGCTCGTTGTCGCCGTTGCCTGCCTGGTTGAGAGCATGCTCTGTTTTTGGTACATCTACTCGGTTCCAGCCCTCCCGGCGAGGGATTACAAGCTGCTGCACTCCCAGGTTCTGATCCGTTGTAGGATTCAGTCCTGGTTCGCCTTCATTCTGATCCACGGCTACACCGGCGGCCTGGCATTCATCTGTTTCCTCTGCACTTTCATGGTGCAGACCCCTGCCAAAAAGTACAACATTGCCCGGGGGATAACGTTCAGCATGCTGTCCTACTTTGTTACTTGGATCGCTTTCGTGGCCACCTATAGCACGGTGCAGGCCACGCAGCAGCCCGCCGCGCAGATCTGCGGCGGGCTGCTGTGCACGCTGGGGCTCCTGGCCTCCTACTACCTCCCGAAATGTTACATCCTCTTGTTTAAGCCGGAGTGGAACACCGTGGCTTACTTCCAGTTACACCAAGAAGGGGCTTCATGA

>Diamondback terrapin Tas1r3
ATGGCTAGAATCCTGCTGCTGTACCTGAGTTTGGGCTGCTCCGCGGCCCATGGACGCACATGCATGTCGGCTCAGTTTAAAAAGCCGGGTGATTATATCCTGGGAGGCTTGTTCCCTTTTGGAATGAATACCATGAACCTGAGCGAGCGACTGGAGCCCAGCGTCGTCGTGTGTGAAAGGTTATATGCTTCTGGCCTGATCTGGGCTCTAGGGATGAAGTTTGCCATCGATGAAATCAACAACTCCACTTCCCTCCTCCCGGGAATAAAACTGGGCTATGAAATCTACGACACCTGCTTAGAGCCAGTGGTGGTCATACAGCCTAGCTTGTTATTCCTGACGAGGGAGGGCAGCACTGGGATCAGAGTCCTGTGCAGCTACACTGACTACCAGACCCGAGTAACAGCTGTGATTGGGCCTTACGTGTCAGACCTCGCTCTGATTACAGCCAAGCTCTTCGGCTTCTTTCTAATCCCGCAGGTCAGCTACGGAGCCAGCAGTGAGAAACTCAGCCAAGAGGAGTATTACCCGTCCTTTTTCCGGACCGTTCCCAGTGACAAGAGCCAGTCGAAAGCCCTGGTGCAGCTGCTCGACAAGTTTGAATGGAACTGGATCGCAGCCATCGGGAGCGAAAACGAATATGGCCGTGAAGGCGTAGGCACCTTCTCTAGCTTGGCCACAGCCCAGGGCATCTGCATAGCCTATGAGGCATTGATTCCTGCTGACCCATCGGTCCCACAAGATCACAAGAAACTGGAGAAAATAATCAAGTACATCAATGAGACCCAGGTGAATGTCATTGTCCTCTTCTCCGTGGACAGGCCAGCGAAGGCTCTGCTGGAACAGTGGATCAGTCATGGCTTCAGCCAGAAGGTCTGGATTGCCACTGAAGCCTGGGTGATGTCTGACATAGTCACCTCCATCCCTAACATCCAAACCATTGGGACCGTCATCGGCTTTACCATCAAGGGCGGCATTGTACCTGGCTTTCAAGACTACGTTGCTGACCTCTTCGCATCCGTCCAGCAGGAGAGTTTCTGCCGGGCTTCCTGGGAGTACAGCCGCGATGCCGACTCCGCTGTGCTGGGCCCGCAGTGCAGGCAATGCGACAACGTTTCCCTGCACGACATCGCTCACTTGCTAGAGAACCAGCAGACCTACACGGTGTACGTCGCGGTCTACAGCGTGGCCCACGCGCTGCACCAGGCGCTGGGGTGCACGGAGGAAGGGTGCCCAAAAGCGACTGTCAAGTCCTGGCAGCTGCTGGACATCATGGAAGAGCTTCAGTTCACCCTTGATAACCAATCATTCCAGATGGACCAGTTCCATAGCACCAACCAGGGCTACGACGTCATGTTCTGGAGCTGGCAGAAAAACAGCCTCCAGTATATACCCGTCGGAGACTACCGGGAGTCCTTGCGCATCGACACGGCCCAGATTCGGTTTCACACTGTGGATAGCCAGAAGCCTGTATCCACGTGTTTTCGGCGGTGTGAACCGGGGCAGATTAAGAGAGTGAAGGGATTCCACCTCTGCTGTTATGACTGTATTGACTGTGAAGAAAACACCTACCAGAGCACCAAAGAGGACTTGTTTTGTACTGACTGTCCAGAGCATCAGTGGTCACCTATTCGAAGCACCAAGTGTTACGACCGCAGCGAGAGGTACCTCTTCTGGGACGAGCCGCTCATCATCGGCTTGCTGGTCCTGATGCTCTTCGTCACGGTGCTGACCTGCCTGTCAGCAGTGCTCTTCCTGAAGAACCTCAACACGCCCCTGGTGCAGGCGTCCGGGGGCGCCAGGAGCATCTTTGCCCTGCTCTGCCTCTTGCTGATGTACCTCAGCTTGTGCCTCCACATAGGGAAGCCCAGCACAGCCGGTTGTATGGTCCAGCAGCCCCTCTACACCCTGTGCCTCAGCGCTTGCTTCTCCACCTTCTTAGTCAAGTCGCTGGAGATCGTCTTGCTCACGGAGTTCACAAGCTGTCCCAAAAGCTTCCTGCTCTGGGTGACCCAGAAGAGGGCCTGGCTCATTGTCGCCGTCACCTGCCTGGTTGAGAGCATGCTCTGTTTTTGGTACATCTACTCCAATCCAGCCCTCCCAGCGAGGGATTACAAGCTGCTGCACTCCCAGGTTCTGATCCGTTGTAGGGTTCAGTCCTGGTTCACCTTCATTCTGATCCACGGCTACACCGGCGGCCTGGCATTCATCTGTTTCCTCTGCACTTTCATGGTGCAGACCCCTGCCAAGAAGTACAACATTGCCCGGGGGATAACGTTCAGCATGCTGTCCTACTTTGTTACTTGGATCGCTTTCGTGGCCACCTATAGCACGGTGCACGCCACGCAGCAGCCCGCTGCGCAGATCTGCAGCGGGCTGCTGTGCACGCTGGGGCTCCTGGCCTCCTACTACCTCCCGAAATGTTACATCCTCTTGTTTAAGCCGGAGTGGAACACCGTGGCTTATTTCCAGTTACACCAAGAAGGGGCTTCGTGA
